# Supplementary material for: Skeletal anatomy of the early Permian parareptile Delorhynchus with new information provided by neutron tomography
Source: PeerJ. 2023 Aug 22;11:e15935. doi: 10.7717/peerj.15935 (PMC10452630; doi:10.7717/peerj.15935)
Supplement: Supplemental Information 1 [file peerj-11-15935-s001.nex]

#NEXUS
[written Thu Aug 03 10:06:42 EDT 2023 by Mesquite  version 3.70 (build 940) at Dylan-SurfacePro7/100.112.32.135]

BEGIN TAXA;
	TITLE Taxa;
	DIMENSIONS NTAX=31;
	TAXLABELS
		Limnoscelis Cotylorhynchus Eothyris Captorhinus Paleothyris Petrolacosaurus Protorothyris Mesosaurus Milleretta Australothyris Microleter Nyctiphruretus Macroleter Bradysaurus Procolophon Owenetta Barasaurus Nycteroleter Emeroleter Lanthanosuchus Acleistorhinus Feeserpeton Colobomycter_pholeter Colobomycter_vaughni Delorhynchus_cifellii Karutia_fortunata Abyssomedon Eudibamus Belebey Erpetonyx Bolosaurus 
	;

END;


BEGIN CHARACTERS;
	TITLE  Character_Matrix;
	DIMENSIONS  NCHAR=193;
	FORMAT DATATYPE = STANDARD RESPECTCASE GAP = - MISSING = ? SYMBOLS = "  0 1 2 3 4";
	CHARSTATELABELS 
		1 number_of_premaxillary_teeth /  '0-3' '4-6' more_than_6,
		2 Premaxilla_contribution_to_lower_margin_of_external_naris_in_lateral_v /  nearly_half_of_the_margin_or_more minimal_or_absent,
		3 Greatly_enlarged_tooth_on_premaxilla /  absent present,
		4 snout_shape /  wider_than_tall taller_than_wide,
		5 snout_length /  long medium short very_short,
		6 septomaxilla /  curled_in_external_naris forming_a_sagittal_wall_that_contacts_the_nasal 'forming a sagittal wall, no nasal contact' 'splint-like, confluent with skull roof, no sagittal wall' absent,
		7 number_of_maxillary_teeth /  '0-15' '16-30' more_than_30,
		8 maxilla_antdor_process /  absent present,
		9 anterolateral_shelf_of_the_maxilla /  absent_or_minimal massive,
		10 ant_lat_max_foramen_size /  equal_in_size_to_other_maxillary_foramina much_larger_than_other_foramina,
		11 heterodont_dentition_on_max /  present absent,
		12 #_of_enlarged_teeth_on_max /  one_tooth more_than_one_tooth,
		13 fluting_on_upper_marginal_teeth /  absent present,
		14 maxilla_overhangs_tooth_row /  absent present,
		15 exposition_of_the_narial_opening /  lateral anterior,
		16 contribution_of_maxilla_to_naris /  'maxilla is excluded from naris or forms ventral/posterior edge' maxilla_extends_also_to_the_posterodorsal_margin_of_naris,
		17 narial_shelf /  absent present,
		18 narial_shelf_composition /  found_on_the_nasal found_on_the_nasal_and_maxilla,
		19 lacrimal_lateral_exposure /  single_lateral_exposure double_lateral_exposure,
		20 lacrimal_contact_with_external_naris /  present absent,
		21 foramen_orbitonasale /  absent present,
		22 foramen_orbitonasale_contributing_elements /  represented_by_a_medial_indentation_on_the_lacrimal_and_a_dorsal_indentation_on_the_palatine 'enclosed between prefrontal, lacrimal and palatine',
		23 dermal_sculpturing /  absent present,
		24 circumorbital_bumps /  no_distinctive_ornamentation circumorbital_tubercles,
		25 pits_on_skull_roof /  absent present,
		26 ridges_on_cranial_roof_sculpturing /  'anastomosed (including''honey-comb pattern'')' weak_or_absent 'radiating from ossification centres, not anastomosed',
		27 contact_between_maxilla_and_prefrontal /  absent present,
		28 'prefrontal-palatal contact' /  absent present,
		29 'strength of prefrontal-palatal contact' /  narrow_and_acuminate 'strong, with sutural base',
		30 prefrontal_medial_flange /  narrow wide,
		31 prefrontal_orbital_spur /  absent present,
		32 'prefrontal-postfrontal contact ' /  present absent,
		33 postfrontal_posterior_border /  does_not_reach_the_pineal_foramen contacts_or_falls_within_level_of_pineal_foramen surpasses_posterior_border_of_pineal_foramen,
		34 'frontal contribution to orbit (if prefrontal-postfrontal contact absent)' /  narrow wide,
		35 frontal_anterior_process_length /  short long very_long,
		36 frontal_lateral_lappet /  absent present,
		37 postfrontal_morphology_in_dorsal_view /  'pseudo-rectangular' triradiate 'thin and elongated, with a main oblique axis' strongly_recurved,
		38 pineal_foramen_position /  in_the_middle_of_the_body_of_the_parietal displaced_posteriorly displaced_anteriorly,
		39 postparietal /  present absent,
		40 postparietal_number /  paired median,
		41 postparietal_size /  large small,
		42 postparietal_position /  'dorsally exposed, integrated into skull table' occipital,
		43 suture_between_jugal_and_maxilla /  'straight, jugal thins out smoothly towards anterior direction' anteriormost_tip_of_jugal_very_narrow_but_expands_broadly_posteriorly_along_with_a_dramatic_thinning_of_the_posterior_process_of_the_maxilla,
		44 jugal_anterior_process /  does_not_extend_to_anterior_orbital_rim extends_at_least_to_level_of_anterior_orbital_rim,
		45 jugal_suborbital_ramus /  dorsoventrally_broad slender_or_reduced_with_no_dorsoventral_extension,
		46 jugal_contribution_to_temporal_region_of_skul_roof /  present absent,
		47 posterior_edge_of_jugal /  'convex, rugose' 'straight or concave, rugose edge' 'concave, smooth edges',
		48 postorbital_morphology /  'small, occupies approximately one-third of dorsal orbital rim, not transversely broad and has approximately flat or convex dorsolateral surface' 'dorsolateral surface concave (recessed between orbit and temporal fenestra)' long_and_broad_forming_prominent_supraorbital_shelf strongly_recessed_posterolateral_surface_forming_anterior_part_of_fossa_around_temporal_fenestra,
		49 postorbital_bar_thickness /  broad narrow,
		50 postorbital_posterior_process /  present absent,
		51 po_extension_of_orbit /  absent present,
		52 'po-st contact' /  present absent,
		53 skull_roof_corner /  formed_by_tabular formed_mostly_by_supratemporal formed_by_parietal_and_small_supratemporal_or_parietal_alone,
		54 tabular /  present absent,
		55 tabular_size /  part_of_skull_table largely_occipital,
		56 supratemporal /  present absent,
		57 supratemporal_size /  large_and_elongate large_and_subrectangular small_and_splintlike,
		58 'sq-PTF contact' /  separated in_contact,
		59 quadratojugal_shape /  does_not_reach_beyond_the_level_of_the_ventral_orbital_margin extends_dorsally_beyond_the_level_of_ventral_orbital_margin,
		60 'max-quadratojugal contact' /  in_contact separated,
		61 quadratojugal_ant._extent /  reaches_posterior_border_of_orbit does_not_reach_level_of_posterior_border_of_orbit,
		62 qj_dorsal_process_under_skull_roof /  absent 'present, extending high up underneath adductor chamber',
		63 quadratojugal_ornamentation /  confluent_with_the_cheek_and_not_ornate_in_any_manner 'ornamented, dermal protuberances project from its surface',
		64 upper_temporal_opening /  absent present,
		65 lower_temporal_opening /  absent present,
		66 lower_fenestra_or_emargination_shape /  'bounded ventrally, forming a fenestra' 'unbounded ventrally, forming an emargination',
		67 LTF_morphology /  narrow_dorsoventrally tall_dorsoventrally,
		68 'l. temp. opening/po contribution' /  present absent,
		69 'l. temp. opening/qj contribution' /  absent present,
		70 skull_posterior_region_ventral_margin /  expanded_below_ventral_extent_of_maxilla rectilinear emarginated,
		71 quadrate_lateral_exposure /  covered_by_squamosal_and_quadratojugal not_covered,
		72 quadrate_anterior_process /  extends_anteriorly_for_at_least_50%_the_length_of_the_quadrate_ramus extends_anteriorly_for_less_than_50%_the_length_of_the_quadrate_ramus,
		73 quadrate_condyle_shape /  'strongly convex, anteroposteriorly longer than they are wide' 'nearly flat, anteroposteriorly shorter than they are wide',
		74 posterior_skull_margin_form /  roughly_straight with_a_single_median_embayment embayed_bilaterally,
		75 temporal_notch /  present absent,
		76 'temporal depression / "otic notch"' /  restricted_to_the_posterior_half_of_the_cheek closely_approaches_the_orbital_margin,
		77 orbit_exposure_predominantly /  laterodorsal lateral dorsal,
		78 posterolateral_edge_of_skull_roof /  'protruding, spine-like' does_not_protrude,
		79 occiput /  low high,
		80 vomerian_alar_flange /  absent present,
		81 vomerine_dentition /  'shagreen-like/multiple tooth rows' concentrated_along_one_or_a_double_anteroposterior_ridge absent,
		82 single_enlarged_anterior_vomerine_tooth /  absent present,
		83 palatine_dentition /  'shagreen-like' concentrated_along_one_diagonal_ridge absent,
		84 choana_orientation /  'parallel to maxilla, palatine forms its posterior edge only' 'curved posteromedially, palatine forms its posterior and part of its lateral edge',
		85 'interpterygoid/palatine relation' /  reaches_beyond_posterior_border_of_palatine reaches_level_of_palatine_or_less,
		86 interpterygoid_vacuity_shape /  acuminate rounded,
		87 pterygoid_arcuate_flange /  present absent,
		88 'cranio-quadrate space' /  'small, quadrate ramus of pterygoid and paroccipital process of opisthotic converge posterolaterally' 'large, quadrate ramus of pterygoid and paroccipital process of opisthotic are parallel to each other',
		89 pterygoid_anterior_extent /  reaches_level_of_posterior_end_of_choana posterior_to_choana,
		90 tr._fl._size /  'large, approaches cheek, a noticeable lateral projection' 'small, does not approach cheek',
		91 tr._fl._orientation /  directed_posterolaterally_or_transversely directed_anterolaterally,
		92 tr._fl._teeth /  present absent,
		93 tr._fl._teeth_type /  'shagreen of very small teeth, no ventral ridge' 'single row of large teeth, no ventral ridge',
		94 dentition_on_quadrate_flange_of_pterygoid /  absent present,
		95 quad.ram.pterygoid_prox._shape /  merges_smoothly_into_transverse_flange_without_distinct_excavation deep_excavation_on_posterolateral_surface,
		96 quadrate_ramus_and_transverse_flange_relationship /  not_continuous_with_transverse_flange 'continuous with transverse flange, forming a ridge',
		97 pterygoid_pocket /  absent present,
		98 ectopterygoid /  present absent,
		99 ectopterygoid_teeth /  present absent,
		100 ectopterygoid_cont._to_trans._flange /  'distal to transverse flange, does not contribute to lateral portion of flange' makes_contact_with_lateral_portion_of_transverse_flange,
		101 suborbital_opening /  absent present,
		102 basicranial_articulation_mobility /  'kinetic/synovial' 'sutured and/or immobile',
		103 basicranial_articulation /  restricted_to_anterolateral_margin_of_the_parasphenoid extends_over_much_of_length_of_main_body_of_parasphenoid,
		104 parasphenoid_pockets /  present absent,
		105 #_of_parasphenoid_pockets /  a_single_median_pocket two_pockets,
		106 parasphenoid_wings /  'present, parasphenoid broader posteriorly than long' 'absent, parasphenoid narrower posteriorly than long',
		107 cultriform_process /  present absent,
		108 cultriform_process_length /  longer_than_the_body_of_the_parasphenoid shorter_than_the_body_of_the_parasphenoid,
		109 parasphenoid_teeth /  absent present,
		110 parasphenoid_teeth_organization /  in_rows as_a_shagreen,
		111 supraoccipital_form /  'plate-like, with no sagittal crest' 'constricted at midline, forming sagittal crest' 'plate-like, with a sagittal crest',
		112 paroccipital_process /  vertically_broad anteroposteriorly_expanded narrow 'tubular, composed of opisthotic',
		113 paroccipital_process_orientation /  directed_primarily_laterally 'oriented obliquely, at an angle of at least 45 degrees from the horizontal plane of the skull',
		114 'pop-skull roof contact' /  absent present,
		115 otic_trough /  absent present,
		116 inner_ear_medial_wall /  unossified ossified_with_acoustic_nerve_foramina,
		117 'post-temporal opening' /  absent present,
		118 'post-temporal opening size' /  'small, diameter less than the diameter of foramen magnum' 'large, diameter at least equal to foramen magnum',
		119 'basisph-basiocc contact' /  present absent,
		120 bo_condyle_shape /  transversely_broad reniform_to_circular,
		121 'basiccipital/parasph. ventral exp' /  contributes_extensively_to_ventral_surface_of_the_braincase restricted_to_condylar_region,
		122 ventral_braincase_tubera /  absent present,
		123 ventral_braincase_tubera_location /  restricted_to_basioccipital very_large_and_restricted_to_basisphenoid,
		124 exoccipital_lateral_flange /  absent present,
		125 stapes_morphology /  robust slender,
		126 stapedial_dorsal_process /  ossified unossified,
		127 stapedial_shaft_morphology /  'elongated and narrow, tapers distally' 'short and robust, expands distally',
		128 'stapedial shaft-dorsal process contact' /  absent present,
		129 heterodont_dentition_on_dentary /  present absent,
		130 bulbousness_of_marginal_dentition /  absent present,
		131 coronoid_number /  two_or_three_coronoid_ossifications one_coronoid_ossification,
		132 coronoid_process_size /  low high,
		133 coronoid_process_makeup /  coronoid_only composed_of_coronoid_and_dentary,
		134 splenial /  contributes_to_mandibular_symphysis excluded_from_mandibular_symphysis,
		135 foramen_intermandibularis /  an_anterior_symphysial_foramen an_anterior_symphysial_foramen_and_a_posterior_foramen,
		136 posterior_intermandibular_foramen_position /  anterior_to_coronoid_process posterior_to_or_at_level_of_coronoid_process,
		137 fossa_meckelii /  'long, occupies at least 25% of lower jaw length' 'short, occupies less than 25% of lower jaw length',
		138 meckelian_fossa_orientation /  faces_mediodorsally faces_dorsally,
		139 surangular_length /  approximately_equal_to_lateral_angular_length less_than_lateral_angular_length,
		140 surangular_accessory_shelf /  absent present,
		141 paired_surangular_foramina /  absent present,
		142 prearticular_length /  extends_to_level_of_coronoid_eminence does_not_extend_to_level_of_coronoid_eminence,
		143 retroarticular_process /  absent_or_short_and_narrow 'transversely broad, dorsally concave',
		144 retroarticular_process_size /  small_and_narrow 'transversely broad, dorsally concave',
		145 retroarticular_process_composition /  articular_body 'three or more elements (articular, prearticular, angular and surangular)',
		146 articular_lateral_shelf /  absent present,
		147 jaw_articulation_position /  posterior_to_occiput even_with_occiput anterior_to_occiput,
		148 presacral_vertebral_count /  more_than_20 20_or_less,
		149 axial_centrum_orientation /  posterior_region_slanted_ventrally,
		150 atlantal_epipophysis /  present absent,
		151 axial_intercentrum /  rounded_anteroventral_edge strong_anterior_process,
		152 'atlas pc-axial ic fusion' /  absent present,
		153 trunk_neural_arches /  swollen narrow,
		154 anterior_pc_ventral_surface /  uniform 'bearing an excavation on either side of the midline, coupled with a flattened medial crest between them',
		155 posterior_dorsal_neural_spine_orientation /  approximately_vertical posteriormost_one_or_two_dorsal_neural_spines_anterodorsally_inclined several_posterior_neural_spines_anterodorsally_inclined,
		156 sacral_vertebral_number /  1 2 3_or_more,
		157 sacral_rib_overlap /  broad_with_narrow_gap_between_ribs small_or_absent_with_wide_gap_between_ribs,
		158 caudal_tr_processes_vs_ribs /  present_on_only_a_few_anterior_caudals present_on_at_least_13_caudals,
		159 caudal_ribs_form /  elognate_and_extend_posteriorly_to_the_end_of_the_next_vertebra curve_posteriorly_but_do_not_extend_to_the_end_of_the_next_vertebra 'straight, with no posterior curvature',
		160 caudal_hemal_arches /  wedged_between_centra attached_to_anterior_centrum,
		161 interclavicle_morphology /  'diamond-shaped' 'T-shaped, with long, slender lateral processes',
		162 'interclavicle-clavicle contact' /  ventral_sutural_area anteriorly_directed_groove,
		163 cleithrum /  present absent,
		164 cleithrum_relation_to_scapula /  caps_scapula_anterodorsally does_not_cap_scapula_at_all,
		165 scapula_shape /  broad_and_low narrow_and_high,
		166 supraglenoid_foramen /  present absent,
		167 glenoid_morphology /  helical bipartite,
		168 acromion /  absent present,
		169 sternum_mineralization /  no yes,
		170 supinator_process_orientation /  strongly_angled_relative_to_shaft parallel_to_shaft,
		171 parallel_supinator_process_form /  separated_from_it_by_a_groove not_separated_from_shelf,
		172 ectepicondylar_morphology /  only_groove_present groove_and_foramen_present only_foramen_present both_absent,
		173 entepicondylar_foramen /  present absent_or_not_fully_enclosed,
		174 humerus_morphology /  with_robust_heads_and_a_short_shaft 'short and robust, without a distinct shaft' slender_with_long_shaft,
		175 olecranon_process /  present absent,
		176 olecranon_process_size /  'large, with articular facet of ulna facing medially' 'small, with articular facet of ulna facing proximally',
		177 manual_phalangeal_formula /  2_3_4_5_3 2_3_4_4_3 2_3_3_3_3_or_less,
		178 iliac_dorsolateral_shelf /  absent present,
		179 iliac_blade /  'low, with long posterodorsal process that extends beyond the posterior edge of the iliac body' 'dorsal expanded, distally flaring, the posterodorsal process does not extend beyond the posterior edge of the iliac body',
		180 acetabular_buttress /  'small, overhangs acetabulum only moderately' 'large, overhangs acetabulum strongly',
		181 'femoral oblique ventral ridge (adductor crest)' /  present absent,
		182 femoral_proximal_articulation /  anteroposteriorly_long round,
		183 femur_greater_trochanter /  absent present_on_posterior_edge_of_femur,
		184 femoral_shaft /  short_and_broad long_and_slender,
		185 astragalus /  absent present,
		186 astragalus_composition /  'incorporates incompletely fused tibiale, intermedium and perhaps centrale' without_traces_of_compound_origin,
		187 'tibio-astragalar joint' /  flat tibial_ridge_fits_into_astragalar_groove,
		188 astragalus_and_calcaneum /  separate sutured_or_fused,
		189 mediale_centrale_pedis /  present absent,
		190 distal_tarsal_number /  five four_or_less,
		191 metapodials /  not_overlapping overlapping,
		192 pedal_phalangeal_foramen /  2_3_4_5_4 2_3_4_4_3 2_3_3_4_3_or_less,
		193 metatarsal_ratios /  at_least_0.5 less_than_0.5 ; 
	MATRIX
	Limnoscelis            10100210-01-11000-000-000200-0000-10010101010000-1000000001100000----000011-1110000000000000(0 1)0000000000010000-00001?0-0000-0????0?00-01001000000001000110001001?0000000000-001000100000010??0??00
	Cotylorhynchus         000011110001010010000-101100-00110111201010010110000(0 1)0100010110010000000?21-011?101?000000001000?0?00000000010000110100000-000101??0-0????100?00001000001002101000??010000-1000021100100111000121
	Eothyris               00003(1 2)00-001010010000-????00-0010010100001000011000010100010110010000001?21-100???????00?00010001????001-0??10000100100?0??0????1??0-0????100000001??????????????????????????????????????????????
	Captorhinus            10001020-00001000-0010101000-0011100120001010000-10121-0210110000----101011-0100201000100000000001--100001000-12000?110100-000000?10-0100000001--010100100010010000100000113000000000000110010000
	Paleothyris            10001?10-00000000-00??10120????10000110011001000-00120102?0110000----?01011-1?10201?0010001000???????????100111???????0100-000001?10-?????00001--0?000?01101001000??00000110020000000001110010001
	Petrolacosaurus        10011?20?00100000-00??10?200-00111103000010100101001201021?1?00110101111021-1110101?0010?00000000011100001001112000?110100-000001?10-1??0010001--010100100010000000100001100020000000001111010101
	Protorothyris          10011?10?00100000-000-100100-0010110100011100000-0012010210110000----000021-111010100010000010000010?00001000-1?????110100-00000??10-1??0010001--01000??1101????000100000?????00?????????????????
	Mesosaurus             21010310-01-00000-000-000100-00101102000110110000101101010011?0010011100011-0100101010000000110001--000011000-00001?11?100-010??1?10-010100000000000110100010111001-01000101020110000101110010000
	Milleretta             00011100-11-10000-0111100101000101101000010010(0 1)0000010101001100010000101011-0110111000000000100000101001-10010000000111100-001111?10-00-100000000020100110011???00010100010100??001??001110010???
	Australothyris         1?0?2?20?11-00??????11100101?00?1????0010100?0?0000010101?100?001010110?1000200000101000100010101010?001-0011000000?10?100-000111????0??00000100002?????????????00???????????????????????????????
	Microleter             ??012?21011-00?010?0??10120101010?10100111001010-1001??01?11100011-012000000??1????0??0??01???1??????00????????00???????????????1??0-???00100000002??????????????????????????????????????????????
	Nyctiphruretus         10013211011-001011011110011111010110210111001100-110101010111?0011-1120010002101000100011000101010101001-1010-110???11?100-0????1010-1??1?1110011020????0102111?11??100011000001?01000011110000?0
	Macroleter             11001?11010110100-011111110111011110120111010000011010101000001010011100?10020010001100100001000101?1100011-0-110101110000-101???01??11111110100?010110100021???110111?011020001?01100011101110?0
	Bradysaurus            10002411011-00100-00??11020100000-10020110?10000-10011-0000100100----000111-1111101111011010101010101101-1010-110101110100-1????101100??11100101?121?10000021121110111?10112010120110000110111?20
	Procolophon            01011201011-000011011100010111111010221---110100-11011-01011001011-1120010001010111001011011-01110111001-0010-11010011110100111?10110111111101011020110?01021110111-11101110000100110?01110011?10
	Owenetta               10013411011-00001001??00010111112010220010011100-11011-01011000011-1120002000000101000011011-01100111001-1010-11010?11?10100????10110111111001011020??0?0102100?1?0111?0110?1201?011??01??0?1????
	Barasaurus             11013411011-000010?0??00010??1111010220010001100-11011-010110?0011-1120002000000202000011011-0?100111001-1010-1101??11?10100????10????????????????20110?0102100?1101111011001201001?0001???11??00
	Nycteroleter           1?001?11011-00100-0111100101110110101200010000?0-110101010?11?000--??0001101200?10??100?00001?1?????1101-11-0-???????????0-?????10???1??11110?00??1??????????????????????????????????????????????
	Emeroleter             1?011?11011-00110-?11110010111011110120?110010?0-11010101?101?100----1001101200?101?100??0001?0?????1101-11-0-???????????0-1?????0????????110?00??10????00?2??????011??1???00201001???01110101100
	Lanthanosuchus         200002200?1-?1100-01??111001000110110201010100111100101011111?1010101100111-2000000100011000(0 1)01110010111-1011121010?100010-1?????0????????????????0?????0???????11??0????????????????????????????
	Acleistorhinus         10002211110000001101??10111????10011120101001012010010101110101010011100111-111011100001000011111011?11001011021110?110010-0001??0???1????1?0100002??????????????????????????????????????????????
	Feeserpeton            ???03?01010100?0??001111020111010111100101?1?1?0?10011-01110000010101100111-10100110?001000011111010?001-1011021110?110110-0001?0010-1??00110000002??????????????????????????????????????????????
	Colobomycter_pholeter  00102201110110111111??11111101010111100011001012010011-01?10001010101101?11-1?1011?0100?1000(0 1)11110101???????10??????????????????00???1??00?00?01002??????????????????????????????????????????????
	Colobomycter_vaughni   00102211110110?1???1??10111????1?0111?????0010?2010??1-???1?0?10101?1???????1?1?????????????????????????????????????????????????00????????1001???????????????????????????????????????????????????
	Delorhynchus_cifellii  10001211111-10111111111111110101001110001100002?010010101110101010101100111-1110110010000000(0 1)11110001001-10111210100100010-000111000-11100110?0100201001010?????10??0000010100???????????????????
	Karutia_fortunata      010???11011-1?10?1?11?11?1?10??????????????????20???????1??????????????????????????????????0(0 1)????0?00???????????????????????????10??????????????????????01???????????????????2???????0???????????
	Abyssomedon            1?0????1?11-0?1?????111001???101???021????00111?????????1??1????11-??????????????????????????????01????1-10010??????????????????10????????001?????????????????????0?????????????????????1110?????
	Eudibamus              0?????00-11-??1?0-????0001?11101?1?0???????0?00?01?-2??1-1??0?0010011?00?01-11??????1????121-?1??01??00001??0-??0??????11???????10?11011????011--?00???00000?00?11??01?0010312???0110111110010001
	Belebey                00001?00-11-00100-001100?101110111103100110000?0011-2011-100000010011101001-11102020100?1121-0101010000001010-??00????0?1??0????111111111000011--01?????00??????????0????10??????01????1?????????
	Erpetonyx              ??????01??1-???0??????0001???001?1?0??0011???????????0100?????0???????0?1??????????0?????001-?????????????00??00???????????0?????0?0?1??0?000?0????0?0??10021000??0????????20201?01000111100???00
	Bolosaurus             000?1200-11-00100-00??00010????1?1?031001101000001012011-?0?0?001001110100??111?202?10???????0???????00??00?????????????????????11?1?0??10??0?????1?????00??????????????????02???01????1?????????

;

END;
BEGIN ASSUMPTIONS;
	TYPESET * UNTITLED   =  unord:  1- 193;

END;

BEGIN MESQUITECHARMODELS;
	ProbModelSet * UNTITLED   =  'Mk1 (est.)':  1- 193;
END;

BEGIN TREES[!'Parameters: Tree search criterion: minimize Tree value using character matrix'];
	Title 'Trees from Mesquite''s heuristic search';
	ID 01835ba5a7205;
	LINK Taxa = Taxa;
	TRANSLATE
[0] 		1 Limnoscelis,
[1] 		2 Cotylorhynchus,
[2] 		3 Eothyris,
[3] 		4 Captorhinus,
[4] 		5 Paleothyris,
[5] 		6 Petrolacosaurus,
[6] 		7 Protorothyris,
[7] 		8 Mesosaurus,
[8] 		9 Milleretta,
[9] 		10 Australothyris,
[10] 		11 Microleter,
[11] 		12 Nyctiphruretus,
[12] 		13 Macroleter,
[13] 		14 Bradysaurus,
[14] 		15 Procolophon,
[15] 		16 Owenetta,
[16] 		17 Barasaurus,
[17] 		18 Nycteroleter,
[18] 		19 Emeroleter,
[19] 		20 Lanthanosuchus,
[20] 		21 Acleistorhinus,
[21] 		22 Feeserpeton,
[22] 		23 Colobomycter_pholeter,
[23] 		24 Colobomycter_vaughni,
[24] 		25 Delorhynchus_cifellii,
[25] 		26 Karutia_fortunata,
[26] 		27 Abyssomedon,
[27] 		28 Eudibamus,
[28] 		29 Belebey,
[29] 		30 Erpetonyx,
[30] 		31 Bolosaurus;
	TREE 'Tree 1 from search (criterion: minimize Tree value using character matrix)++' = (((1,(((9,((30,((29,31),28)),((11,((((((23,24),25),21),22),(26,20)),((((13,19),18),((16,17),15)),(27,12)))),10))),8),(7,(5,(6,4))))),2),3);
	TREE 'Tree 2 from search (criterion: minimize Tree value using character matrix)++' = ((2,3),(1,(((9,((30,((29,31),28)),((11,((((((23,24),25),21),22),(26,20)),((((13,19),18),((16,17),15)),(27,12)))),10))),8),(7,(5,(6,4))))));
	TREE 'Tree 3 from search (criterion: minimize Tree value using character matrix)++' = (2,((1,(((9,((30,((29,31),28)),((11,((((((23,24),25),21),22),(26,20)),((((13,19),18),((16,17),15)),(27,12)))),10))),8),(7,(5,(6,4))))),3));
	TREE 'Tree 4 from search (criterion: minimize Tree value using character matrix)++' = (((1,((((30,((29,31),28)),(9,((11,((((((23,24),25),21),22),(26,20)),((((13,19),18),((16,17),15)),(27,12)))),10))),8),(7,(5,(6,4))))),2),3);
	TREE 'Tree 5 from search (criterion: minimize Tree value using character matrix)++' = (((1,(((9,((30,((29,31),28)),((11,(((26,((((23,24),25),21),22)),20),((((13,19),18),((16,17),15)),(27,12)))),10))),8),(7,(5,(6,4))))),2),3);
	TREE 'Tree 6 from search (criterion: minimize Tree value using character matrix)++' = (((1,(((9,((30,((29,31),28)),((11,((26,(((((23,24),25),21),22),20)),((((13,19),18),((16,17),15)),(27,12)))),10))),8),(7,(5,(6,4))))),2),3);
	TREE 'Tree 7 from search (criterion: minimize Tree value using character matrix)++' = (((1,(((9,((30,((29,31),28)),((11,(((((((23,24),25),21),26),22),20),((((13,19),18),((16,17),15)),(27,12)))),10))),8),(7,(5,(6,4))))),2),3);
	TREE 'Tree 8 from search (criterion: minimize Tree value using character matrix)++' = (((1,(((9,((30,((29,31),28)),((11,(((((((23,24),25),26),21),22),20),((((13,19),18),((16,17),15)),(27,12)))),10))),8),(7,(5,(6,4))))),2),3);
	TREE 'Tree 9 from search (criterion: minimize Tree value using character matrix)++' = (((1,(((9,((30,((29,31),28)),((11,((((((23,24),25),21),22),(26,20)),(27,((((13,19),18),((16,17),15)),12)))),10))),8),(7,(5,(6,4))))),2),3);
	TREE 'Tree 10 from search (criterion: minimize Tree value using character matrix)++' = (((1,(((9,((30,((29,31),28)),((11,((((((23,24),25),21),22),(26,20)),(((13,19),18),(((16,17),15),(27,12))))),10))),8),(7,(5,(6,4))))),2),3);
	TREE 'Tree 11 from search (criterion: minimize Tree value using character matrix)++' = ((1,(2,3)),(((9,((30,((29,31),28)),((11,((((((23,24),25),21),22),(26,20)),((((13,19),18),((16,17),15)),(27,12)))),10))),8),(7,(5,(6,4)))));
	TREE 'Tree 12 from search (criterion: minimize Tree value using character matrix)++' = (1,((2,3),(((9,((30,((29,31),28)),((11,((((((23,24),25),21),22),(26,20)),((((13,19),18),((16,17),15)),(27,12)))),10))),8),(7,(5,(6,4))))));
	TREE 'Tree 13 from search (criterion: minimize Tree value using character matrix)++' = ((2,3),(1,((((30,((29,31),28)),(9,((11,((((((23,24),25),21),22),(26,20)),((((13,19),18),((16,17),15)),(27,12)))),10))),8),(7,(5,(6,4))))));
	TREE 'Tree 14 from search (criterion: minimize Tree value using character matrix)++' = ((2,3),(1,(((9,((30,((29,31),28)),((11,(((26,((((23,24),25),21),22)),20),((((13,19),18),((16,17),15)),(27,12)))),10))),8),(7,(5,(6,4))))));
	TREE 'Tree 15 from search (criterion: minimize Tree value using character matrix)++' = ((2,3),(1,(((9,((30,((29,31),28)),((11,((26,(((((23,24),25),21),22),20)),((((13,19),18),((16,17),15)),(27,12)))),10))),8),(7,(5,(6,4))))));
	TREE 'Tree 16 from search (criterion: minimize Tree value using character matrix)++' = ((2,3),(1,(((9,((30,((29,31),28)),((11,(((((((23,24),25),21),26),22),20),((((13,19),18),((16,17),15)),(27,12)))),10))),8),(7,(5,(6,4))))));
	TREE 'Tree 17 from search (criterion: minimize Tree value using character matrix)++' = ((2,3),(1,(((9,((30,((29,31),28)),((11,(((((((23,24),25),26),21),22),20),((((13,19),18),((16,17),15)),(27,12)))),10))),8),(7,(5,(6,4))))));
	TREE 'Tree 18 from search (criterion: minimize Tree value using character matrix)++' = ((2,3),(1,(((9,((30,((29,31),28)),((11,((((((23,24),25),21),22),(26,20)),(27,((((13,19),18),((16,17),15)),12)))),10))),8),(7,(5,(6,4))))));
	TREE 'Tree 19 from search (criterion: minimize Tree value using character matrix)++' = ((2,3),(1,(((9,((30,((29,31),28)),((11,((((((23,24),25),21),22),(26,20)),(((13,19),18),(((16,17),15),(27,12))))),10))),8),(7,(5,(6,4))))));
	TREE 'Tree 20 from search (criterion: minimize Tree value using character matrix)++' = (2,((1,((((30,((29,31),28)),(9,((11,((((((23,24),25),21),22),(26,20)),((((13,19),18),((16,17),15)),(27,12)))),10))),8),(7,(5,(6,4))))),3));
	TREE 'Tree 21 from search (criterion: minimize Tree value using character matrix)++' = (2,((1,(((9,((30,((29,31),28)),((11,(((26,((((23,24),25),21),22)),20),((((13,19),18),((16,17),15)),(27,12)))),10))),8),(7,(5,(6,4))))),3));
	TREE 'Tree 22 from search (criterion: minimize Tree value using character matrix)++' = (2,((1,(((9,((30,((29,31),28)),((11,((26,(((((23,24),25),21),22),20)),((((13,19),18),((16,17),15)),(27,12)))),10))),8),(7,(5,(6,4))))),3));
	TREE 'Tree 23 from search (criterion: minimize Tree value using character matrix)++' = (2,((1,(((9,((30,((29,31),28)),((11,(((((((23,24),25),21),26),22),20),((((13,19),18),((16,17),15)),(27,12)))),10))),8),(7,(5,(6,4))))),3));
	TREE 'Tree 24 from search (criterion: minimize Tree value using character matrix)++' = (2,((1,(((9,((30,((29,31),28)),((11,(((((((23,24),25),26),21),22),20),((((13,19),18),((16,17),15)),(27,12)))),10))),8),(7,(5,(6,4))))),3));
	TREE 'Tree 25 from search (criterion: minimize Tree value using character matrix)++' = (2,((1,(((9,((30,((29,31),28)),((11,((((((23,24),25),21),22),(26,20)),(27,((((13,19),18),((16,17),15)),12)))),10))),8),(7,(5,(6,4))))),3));
	TREE 'Tree 26 from search (criterion: minimize Tree value using character matrix)++' = (2,((1,(((9,((30,((29,31),28)),((11,((((((23,24),25),21),22),(26,20)),(((13,19),18),(((16,17),15),(27,12))))),10))),8),(7,(5,(6,4))))),3));
	TREE 'Tree 27 from search (criterion: minimize Tree value using character matrix)++' = (((1,((((30,((29,31),28)),(9,((11,((((((23,24),25),21),22),(26,20)),(27,((((13,19),18),((16,17),15)),12)))),10))),8),(7,(5,(6,4))))),2),3);
	TREE 'Tree 28 from search (criterion: minimize Tree value using character matrix)++' = (((1,(((9,((30,((29,31),28)),((11,(((26,((((23,24),25),21),22)),20),(27,((((13,19),18),((16,17),15)),12)))),10))),8),(7,(5,(6,4))))),2),3);
	TREE 'Tree 29 from search (criterion: minimize Tree value using character matrix)++' = (((1,(((9,((30,((29,31),28)),((11,(((26,((((23,24),25),21),22)),20),(((13,19),18),(((16,17),15),(27,12))))),10))),8),(7,(5,(6,4))))),2),3);
	TREE 'Tree 30 from search (criterion: minimize Tree value using character matrix)++' = (((1,(((9,((30,((29,31),28)),((11,((26,(((((23,24),25),21),22),20)),(27,((((13,19),18),((16,17),15)),12)))),10))),8),(7,(5,(6,4))))),2),3);
	TREE 'Tree 31 from search (criterion: minimize Tree value using character matrix)++' = (((1,(((9,((30,((29,31),28)),((11,((26,(((((23,24),25),21),22),20)),(((13,19),18),(((16,17),15),(27,12))))),10))),8),(7,(5,(6,4))))),2),3);
	TREE 'Tree 32 from search (criterion: minimize Tree value using character matrix)++' = (((1,(((9,((30,((29,31),28)),((11,(((((((23,24),25),21),26),22),20),(27,((((13,19),18),((16,17),15)),12)))),10))),8),(7,(5,(6,4))))),2),3);
	TREE 'Tree 33 from search (criterion: minimize Tree value using character matrix)++' = (((1,(((9,((30,((29,31),28)),((11,(((((((23,24),25),21),26),22),20),(((13,19),18),(((16,17),15),(27,12))))),10))),8),(7,(5,(6,4))))),2),3);
	TREE 'Tree 34 from search (criterion: minimize Tree value using character matrix)++' = (((1,(((9,((30,((29,31),28)),((11,(((((((23,24),25),26),21),22),20),(27,((((13,19),18),((16,17),15)),12)))),10))),8),(7,(5,(6,4))))),2),3);
	TREE 'Tree 35 from search (criterion: minimize Tree value using character matrix)++' = (((1,(((9,((30,((29,31),28)),((11,(((((((23,24),25),26),21),22),20),(((13,19),18),(((16,17),15),(27,12))))),10))),8),(7,(5,(6,4))))),2),3);
	TREE 'Tree 36 from search (criterion: minimize Tree value using character matrix)++' = (((1,(((9,((30,((29,31),28)),((11,((((((23,24),25),21),22),(26,20)),(((19,18),13),(((16,17),15),(27,12))))),10))),8),(7,(5,(6,4))))),2),3);
	TREE 'Tree 37 from search (criterion: minimize Tree value using character matrix)++' = ((((9,((30,((29,31),28)),((11,((((((23,24),25),21),22),(26,20)),((((13,19),18),((16,17),15)),(27,12)))),10))),8),(1,(2,3))),(7,(5,(6,4))));
	TREE 'Tree 38 from search (criterion: minimize Tree value using character matrix)++' = (((9,((30,((29,31),28)),((11,((((((23,24),25),21),22),(26,20)),((((13,19),18),((16,17),15)),(27,12)))),10))),8),((1,(2,3)),(7,(5,(6,4)))));
	TREE 'Tree 39 from search (criterion: minimize Tree value using character matrix)++' = ((1,(2,3)),((((30,((29,31),28)),(9,((11,((((((23,24),25),21),22),(26,20)),((((13,19),18),((16,17),15)),(27,12)))),10))),8),(7,(5,(6,4)))));
	TREE 'Tree 40 from search (criterion: minimize Tree value using character matrix)++' = ((1,(2,3)),(((9,((30,((29,31),28)),((11,(((26,((((23,24),25),21),22)),20),((((13,19),18),((16,17),15)),(27,12)))),10))),8),(7,(5,(6,4)))));
	TREE 'Tree 41 from search (criterion: minimize Tree value using character matrix)++' = ((1,(2,3)),(((9,((30,((29,31),28)),((11,((26,(((((23,24),25),21),22),20)),((((13,19),18),((16,17),15)),(27,12)))),10))),8),(7,(5,(6,4)))));
	TREE 'Tree 42 from search (criterion: minimize Tree value using character matrix)++' = ((1,(2,3)),(((9,((30,((29,31),28)),((11,(((((((23,24),25),21),26),22),20),((((13,19),18),((16,17),15)),(27,12)))),10))),8),(7,(5,(6,4)))));
	TREE 'Tree 43 from search (criterion: minimize Tree value using character matrix)++' = ((1,(2,3)),(((9,((30,((29,31),28)),((11,(((((((23,24),25),26),21),22),20),((((13,19),18),((16,17),15)),(27,12)))),10))),8),(7,(5,(6,4)))));
	TREE 'Tree 44 from search (criterion: minimize Tree value using character matrix)++' = ((1,(2,3)),(((9,((30,((29,31),28)),((11,((((((23,24),25),21),22),(26,20)),(27,((((13,19),18),((16,17),15)),12)))),10))),8),(7,(5,(6,4)))));
	TREE 'Tree 45 from search (criterion: minimize Tree value using character matrix)++' = ((1,(2,3)),(((9,((30,((29,31),28)),((11,((((((23,24),25),21),22),(26,20)),(((13,19),18),(((16,17),15),(27,12))))),10))),8),(7,(5,(6,4)))));
	TREE 'Tree 46 from search (criterion: minimize Tree value using character matrix)++' = (1,((2,3),((((30,((29,31),28)),(9,((11,((((((23,24),25),21),22),(26,20)),((((13,19),18),((16,17),15)),(27,12)))),10))),8),(7,(5,(6,4))))));
	TREE 'Tree 47 from search (criterion: minimize Tree value using character matrix)++' = (1,((2,3),(((9,((30,((29,31),28)),((11,(((26,((((23,24),25),21),22)),20),((((13,19),18),((16,17),15)),(27,12)))),10))),8),(7,(5,(6,4))))));
	TREE 'Tree 48 from search (criterion: minimize Tree value using character matrix)++' = (1,((2,3),(((9,((30,((29,31),28)),((11,((26,(((((23,24),25),21),22),20)),((((13,19),18),((16,17),15)),(27,12)))),10))),8),(7,(5,(6,4))))));
	TREE 'Tree 49 from search (criterion: minimize Tree value using character matrix)++' = (1,((2,3),(((9,((30,((29,31),28)),((11,(((((((23,24),25),21),26),22),20),((((13,19),18),((16,17),15)),(27,12)))),10))),8),(7,(5,(6,4))))));
	TREE 'Tree 50 from search (criterion: minimize Tree value using character matrix)++' = (1,((2,3),(((9,((30,((29,31),28)),((11,(((((((23,24),25),26),21),22),20),((((13,19),18),((16,17),15)),(27,12)))),10))),8),(7,(5,(6,4))))));
	TREE 'Tree 51 from search (criterion: minimize Tree value using character matrix)++' = (1,((2,3),(((9,((30,((29,31),28)),((11,((((((23,24),25),21),22),(26,20)),(27,((((13,19),18),((16,17),15)),12)))),10))),8),(7,(5,(6,4))))));
	TREE 'Tree 52 from search (criterion: minimize Tree value using character matrix)++' = (1,((2,3),(((9,((30,((29,31),28)),((11,((((((23,24),25),21),22),(26,20)),(((13,19),18),(((16,17),15),(27,12))))),10))),8),(7,(5,(6,4))))));
	TREE 'Tree 53 from search (criterion: minimize Tree value using character matrix)++' = ((2,3),(1,((((30,((29,31),28)),(9,((11,((((((23,24),25),21),22),(26,20)),(27,((((13,19),18),((16,17),15)),12)))),10))),8),(7,(5,(6,4))))));
	TREE 'Tree 54 from search (criterion: minimize Tree value using character matrix)++' = ((2,3),(1,(((9,((30,((29,31),28)),((11,(((26,((((23,24),25),21),22)),20),(27,((((13,19),18),((16,17),15)),12)))),10))),8),(7,(5,(6,4))))));
	TREE 'Tree 55 from search (criterion: minimize Tree value using character matrix)++' = ((2,3),(1,(((9,((30,((29,31),28)),((11,(((26,((((23,24),25),21),22)),20),(((13,19),18),(((16,17),15),(27,12))))),10))),8),(7,(5,(6,4))))));
	TREE 'Tree 56 from search (criterion: minimize Tree value using character matrix)++' = ((2,3),(1,(((9,((30,((29,31),28)),((11,((26,(((((23,24),25),21),22),20)),(27,((((13,19),18),((16,17),15)),12)))),10))),8),(7,(5,(6,4))))));
	TREE 'Tree 57 from search (criterion: minimize Tree value using character matrix)++' = ((2,3),(1,(((9,((30,((29,31),28)),((11,((26,(((((23,24),25),21),22),20)),(((13,19),18),(((16,17),15),(27,12))))),10))),8),(7,(5,(6,4))))));
	TREE 'Tree 58 from search (criterion: minimize Tree value using character matrix)++' = ((2,3),(1,(((9,((30,((29,31),28)),((11,(((((((23,24),25),21),26),22),20),(27,((((13,19),18),((16,17),15)),12)))),10))),8),(7,(5,(6,4))))));
	TREE 'Tree 59 from search (criterion: minimize Tree value using character matrix)++' = ((2,3),(1,(((9,((30,((29,31),28)),((11,(((((((23,24),25),21),26),22),20),(((13,19),18),(((16,17),15),(27,12))))),10))),8),(7,(5,(6,4))))));
	TREE 'Tree 60 from search (criterion: minimize Tree value using character matrix)++' = ((2,3),(1,(((9,((30,((29,31),28)),((11,(((((((23,24),25),26),21),22),20),(27,((((13,19),18),((16,17),15)),12)))),10))),8),(7,(5,(6,4))))));
	TREE 'Tree 61 from search (criterion: minimize Tree value using character matrix)++' = ((2,3),(1,(((9,((30,((29,31),28)),((11,(((((((23,24),25),26),21),22),20),(((13,19),18),(((16,17),15),(27,12))))),10))),8),(7,(5,(6,4))))));
	TREE 'Tree 62 from search (criterion: minimize Tree value using character matrix)++' = ((2,3),(1,(((9,((30,((29,31),28)),((11,((((((23,24),25),21),22),(26,20)),(((19,18),13),(((16,17),15),(27,12))))),10))),8),(7,(5,(6,4))))));
	TREE 'Tree 63 from search (criterion: minimize Tree value using character matrix)++' = (2,((1,((((30,((29,31),28)),(9,((11,((((((23,24),25),21),22),(26,20)),(27,((((13,19),18),((16,17),15)),12)))),10))),8),(7,(5,(6,4))))),3));
	TREE 'Tree 64 from search (criterion: minimize Tree value using character matrix)++' = (2,((1,(((9,((30,((29,31),28)),((11,(((26,((((23,24),25),21),22)),20),(27,((((13,19),18),((16,17),15)),12)))),10))),8),(7,(5,(6,4))))),3));
	TREE 'Tree 65 from search (criterion: minimize Tree value using character matrix)++' = (2,((1,(((9,((30,((29,31),28)),((11,(((26,((((23,24),25),21),22)),20),(((13,19),18),(((16,17),15),(27,12))))),10))),8),(7,(5,(6,4))))),3));
	TREE 'Tree 66 from search (criterion: minimize Tree value using character matrix)++' = (2,((1,(((9,((30,((29,31),28)),((11,((26,(((((23,24),25),21),22),20)),(27,((((13,19),18),((16,17),15)),12)))),10))),8),(7,(5,(6,4))))),3));
	TREE 'Tree 67 from search (criterion: minimize Tree value using character matrix)++' = (2,((1,(((9,((30,((29,31),28)),((11,((26,(((((23,24),25),21),22),20)),(((13,19),18),(((16,17),15),(27,12))))),10))),8),(7,(5,(6,4))))),3));
	TREE 'Tree 68 from search (criterion: minimize Tree value using character matrix)++' = (2,((1,(((9,((30,((29,31),28)),((11,(((((((23,24),25),21),26),22),20),(27,((((13,19),18),((16,17),15)),12)))),10))),8),(7,(5,(6,4))))),3));
	TREE 'Tree 69 from search (criterion: minimize Tree value using character matrix)++' = (2,((1,(((9,((30,((29,31),28)),((11,(((((((23,24),25),21),26),22),20),(((13,19),18),(((16,17),15),(27,12))))),10))),8),(7,(5,(6,4))))),3));
	TREE 'Tree 70 from search (criterion: minimize Tree value using character matrix)++' = (2,((1,(((9,((30,((29,31),28)),((11,(((((((23,24),25),26),21),22),20),(27,((((13,19),18),((16,17),15)),12)))),10))),8),(7,(5,(6,4))))),3));
	TREE 'Tree 71 from search (criterion: minimize Tree value using character matrix)++' = (2,((1,(((9,((30,((29,31),28)),((11,(((((((23,24),25),26),21),22),20),(((13,19),18),(((16,17),15),(27,12))))),10))),8),(7,(5,(6,4))))),3));
	TREE 'Tree 72 from search (criterion: minimize Tree value using character matrix)++' = (2,((1,(((9,((30,((29,31),28)),((11,((((((23,24),25),21),22),(26,20)),(((19,18),13),(((16,17),15),(27,12))))),10))),8),(7,(5,(6,4))))),3));
	TREE 'Tree 73 from search (criterion: minimize Tree value using character matrix)++' = (((1,((((30,((29,31),28)),(9,(((((((23,24),25),21),22),(26,20)),(11,(27,((((13,19),18),((16,17),15)),12)))),10))),8),(7,(5,(6,4))))),2),3);
	TREE 'Tree 74 from search (criterion: minimize Tree value using character matrix)++' = (((1,(((9,((30,((29,31),28)),((11,(((26,((((23,24),25),21),22)),20),(((19,18),13),(((16,17),15),(27,12))))),10))),8),(7,(5,(6,4))))),2),3);
	TREE 'Tree 75 from search (criterion: minimize Tree value using character matrix)++' = (((1,(((9,((30,((29,31),28)),((11,((26,(((((23,24),25),21),22),20)),(((19,18),13),(((16,17),15),(27,12))))),10))),8),(7,(5,(6,4))))),2),3);
	TREE 'Tree 76 from search (criterion: minimize Tree value using character matrix)++' = (((1,(((9,((30,((29,31),28)),((11,((((((23,24),25),(20,21)),26),22),(((13,19),18),(((16,17),15),(27,12))))),10))),8),(7,(5,(6,4))))),2),3);
	TREE 'Tree 77 from search (criterion: minimize Tree value using character matrix)++' = (((1,(((9,((30,((29,31),28)),((11,(((((((23,24),25),21),26),22),20),(((19,18),13),(((16,17),15),(27,12))))),10))),8),(7,(5,(6,4))))),2),3);
	TREE 'Tree 78 from search (criterion: minimize Tree value using character matrix)++' = (((1,(((9,((30,((29,31),28)),((11,((((((23,24),25),26),(20,21)),22),(((13,19),18),(((16,17),15),(27,12))))),10))),8),(7,(5,(6,4))))),2),3);
	TREE 'Tree 79 from search (criterion: minimize Tree value using character matrix)++' = (((1,(((9,((30,((29,31),28)),((11,(((((((23,24),25),26),21),22),20),(((19,18),13),(((16,17),15),(27,12))))),10))),8),(7,(5,(6,4))))),2),3);
	TREE 'Tree 80 from search (criterion: minimize Tree value using character matrix)++' = ((7,(((9,((30,((29,31),28)),((11,((((((23,24),25),21),22),(26,20)),((((13,19),18),((16,17),15)),(27,12)))),10))),8),(1,(2,3)))),(5,(6,4)));
	TREE 'Tree 81 from search (criterion: minimize Tree value using character matrix)++' = (7,((((9,((30,((29,31),28)),((11,((((((23,24),25),21),22),(26,20)),((((13,19),18),((16,17),15)),(27,12)))),10))),8),(1,(2,3))),(5,(6,4))));
	TREE 'Tree 82 from search (criterion: minimize Tree value using character matrix)++' = (((((30,((29,31),28)),(9,((11,((((((23,24),25),21),22),(26,20)),((((13,19),18),((16,17),15)),(27,12)))),10))),8),(1,(2,3))),(7,(5,(6,4))));
	TREE 'Tree 83 from search (criterion: minimize Tree value using character matrix)++' = ((((9,((30,((29,31),28)),((11,(((26,((((23,24),25),21),22)),20),((((13,19),18),((16,17),15)),(27,12)))),10))),8),(1,(2,3))),(7,(5,(6,4))));
	TREE 'Tree 84 from search (criterion: minimize Tree value using character matrix)++' = ((((9,((30,((29,31),28)),((11,((26,(((((23,24),25),21),22),20)),((((13,19),18),((16,17),15)),(27,12)))),10))),8),(1,(2,3))),(7,(5,(6,4))));
	TREE 'Tree 85 from search (criterion: minimize Tree value using character matrix)++' = ((((9,((30,((29,31),28)),((11,(((((((23,24),25),21),26),22),20),((((13,19),18),((16,17),15)),(27,12)))),10))),8),(1,(2,3))),(7,(5,(6,4))));
	TREE 'Tree 86 from search (criterion: minimize Tree value using character matrix)++' = ((((9,((30,((29,31),28)),((11,(((((((23,24),25),26),21),22),20),((((13,19),18),((16,17),15)),(27,12)))),10))),8),(1,(2,3))),(7,(5,(6,4))));
	TREE 'Tree 87 from search (criterion: minimize Tree value using character matrix)++' = ((((9,((30,((29,31),28)),((11,((((((23,24),25),21),22),(26,20)),(27,((((13,19),18),((16,17),15)),12)))),10))),8),(1,(2,3))),(7,(5,(6,4))));
	TREE 'Tree 88 from search (criterion: minimize Tree value using character matrix)++' = ((((9,((30,((29,31),28)),((11,((((((23,24),25),21),22),(26,20)),(((13,19),18),(((16,17),15),(27,12))))),10))),8),(1,(2,3))),(7,(5,(6,4))));
	TREE 'Tree 89 from search (criterion: minimize Tree value using character matrix)++' = ((8,((1,(2,3)),(7,(5,(6,4))))),(9,((30,((29,31),28)),((11,((((((23,24),25),21),22),(26,20)),((((13,19),18),((16,17),15)),(27,12)))),10))));
	TREE 'Tree 90 from search (criterion: minimize Tree value using character matrix)++' = (8,((9,((30,((29,31),28)),((11,((((((23,24),25),21),22),(26,20)),((((13,19),18),((16,17),15)),(27,12)))),10))),((1,(2,3)),(7,(5,(6,4))))));
	TREE 'Tree 91 from search (criterion: minimize Tree value using character matrix)++' = ((((30,((29,31),28)),(9,((11,((((((23,24),25),21),22),(26,20)),((((13,19),18),((16,17),15)),(27,12)))),10))),8),((1,(2,3)),(7,(5,(6,4)))));
	TREE 'Tree 92 from search (criterion: minimize Tree value using character matrix)++' = (((9,((30,((29,31),28)),((11,(((26,((((23,24),25),21),22)),20),((((13,19),18),((16,17),15)),(27,12)))),10))),8),((1,(2,3)),(7,(5,(6,4)))));
	TREE 'Tree 93 from search (criterion: minimize Tree value using character matrix)++' = (((9,((30,((29,31),28)),((11,((26,(((((23,24),25),21),22),20)),((((13,19),18),((16,17),15)),(27,12)))),10))),8),((1,(2,3)),(7,(5,(6,4)))));
	TREE 'Tree 94 from search (criterion: minimize Tree value using character matrix)++' = (((9,((30,((29,31),28)),((11,(((((((23,24),25),21),26),22),20),((((13,19),18),((16,17),15)),(27,12)))),10))),8),((1,(2,3)),(7,(5,(6,4)))));
	TREE 'Tree 95 from search (criterion: minimize Tree value using character matrix)++' = (((9,((30,((29,31),28)),((11,(((((((23,24),25),26),21),22),20),((((13,19),18),((16,17),15)),(27,12)))),10))),8),((1,(2,3)),(7,(5,(6,4)))));
	TREE 'Tree 96 from search (criterion: minimize Tree value using character matrix)++' = (((9,((30,((29,31),28)),((11,((((((23,24),25),21),22),(26,20)),(27,((((13,19),18),((16,17),15)),12)))),10))),8),((1,(2,3)),(7,(5,(6,4)))));
	TREE 'Tree 97 from search (criterion: minimize Tree value using character matrix)++' = (((9,((30,((29,31),28)),((11,((((((23,24),25),21),22),(26,20)),(((13,19),18),(((16,17),15),(27,12))))),10))),8),((1,(2,3)),(7,(5,(6,4)))));
	TREE 'Tree 98 from search (criterion: minimize Tree value using character matrix)++' = ((1,(2,3)),((((30,((29,31),28)),(9,((11,((((((23,24),25),21),22),(26,20)),(27,((((13,19),18),((16,17),15)),12)))),10))),8),(7,(5,(6,4)))));
	TREE 'Tree 99 from search (criterion: minimize Tree value using character matrix)++' = ((1,(2,3)),(((9,((30,((29,31),28)),((11,(((26,((((23,24),25),21),22)),20),(27,((((13,19),18),((16,17),15)),12)))),10))),8),(7,(5,(6,4)))));
	TREE 'Tree 100 from search (criterion: minimize Tree value using character matrix)++' = ((1,(2,3)),(((9,((30,((29,31),28)),((11,(((26,((((23,24),25),21),22)),20),(((13,19),18),(((16,17),15),(27,12))))),10))),8),(7,(5,(6,4)))));

END;


BEGIN TREES[!'Parameters: Tree search criterion: minimize Tree value using character matrix'];
	Title 'Trees from Mesquite''s heuristic search';
	ID 018365f2802c6;
	LINK Taxa = Taxa;
	TRANSLATE
[0] 		1 Limnoscelis,
[1] 		2 Cotylorhynchus,
[2] 		3 Eothyris,
[3] 		4 Captorhinus,
[4] 		5 Paleothyris,
[5] 		6 Petrolacosaurus,
[6] 		7 Protorothyris,
[7] 		8 Mesosaurus,
[8] 		9 Milleretta,
[9] 		10 Australothyris,
[10] 		11 Microleter,
[11] 		12 Nyctiphruretus,
[12] 		13 Macroleter,
[13] 		14 Bradysaurus,
[14] 		15 Procolophon,
[15] 		16 Owenetta,
[16] 		17 Barasaurus,
[17] 		18 Nycteroleter,
[18] 		19 Emeroleter,
[19] 		20 Lanthanosuchus,
[20] 		21 Acleistorhinus,
[21] 		22 Feeserpeton,
[22] 		23 Colobomycter_pholeter,
[23] 		24 Colobomycter_vaughni,
[24] 		25 Delorhynchus_cifellii,
[25] 		26 Karutia_fortunata,
[26] 		27 Abyssomedon,
[27] 		28 Eudibamus,
[28] 		29 Belebey,
[29] 		30 Erpetonyx,
[30] 		31 Bolosaurus;
	TREE 'Tree 1 from search (criterion: minimize Tree value using character matrix)++' = (((1,(8,((9,((30,((31,29),28)),(((((((16,17),15),(27,12)),((13,19),18)),(((((23,24),25),21),22),(26,20))),11),10))),((6,(5,7)),4)))),2),3);
	TREE 'Tree 2 from search (criterion: minimize Tree value using character matrix)++' = ((2,3),(1,(8,((9,((30,((31,29),28)),(((((((16,17),15),(27,12)),((13,19),18)),(((((23,24),25),21),22),(26,20))),11),10))),((6,(5,7)),4)))));
	TREE 'Tree 3 from search (criterion: minimize Tree value using character matrix)++' = (2,((1,(8,((9,((30,((31,29),28)),(((((((16,17),15),(27,12)),((13,19),18)),(((((23,24),25),21),22),(26,20))),11),10))),((6,(5,7)),4)))),3));
	TREE 'Tree 4 from search (criterion: minimize Tree value using character matrix)++' = (((1,(((9,((30,((31,29),28)),(((((((16,17),15),(27,12)),((13,19),18)),(((((23,24),25),21),22),(26,20))),11),10))),8),((6,(5,7)),4))),2),3);
	TREE 'Tree 5 from search (criterion: minimize Tree value using character matrix)++' = (((1,(8,((9,((30,((31,29),28)),(((((((23,24),25),21),22),(((((16,17),15),(27,12)),((13,19),18)),(26,20))),11),10))),((6,(5,7)),4)))),2),3);
	TREE 'Tree 6 from search (criterion: minimize Tree value using character matrix)++' = (((1,(8,((9,((30,((31,29),28)),(((((((16,17),15),(27,12)),(13,(19,18))),(((((23,24),25),21),22),(26,20))),11),10))),((6,(5,7)),4)))),2),3);
	TREE 'Tree 7 from search (criterion: minimize Tree value using character matrix)++' = (((1,(8,((9,((30,((31,29),28)),(((((((16,17),15),(27,12)),((13,19),18)),(((((23,24),25),21),22),(26,20))),11),10))),((6,7),(5,4))))),2),3);
	TREE 'Tree 8 from search (criterion: minimize Tree value using character matrix)++' = ((1,(2,3)),(8,((9,((30,((31,29),28)),(((((((16,17),15),(27,12)),((13,19),18)),(((((23,24),25),21),22),(26,20))),11),10))),((6,(5,7)),4))));
	TREE 'Tree 9 from search (criterion: minimize Tree value using character matrix)++' = (1,((2,3),(8,((9,((30,((31,29),28)),(((((((16,17),15),(27,12)),((13,19),18)),(((((23,24),25),21),22),(26,20))),11),10))),((6,(5,7)),4)))));
	TREE 'Tree 10 from search (criterion: minimize Tree value using character matrix)++' = ((2,3),(1,(((9,((30,((31,29),28)),(((((((16,17),15),(27,12)),((13,19),18)),(((((23,24),25),21),22),(26,20))),11),10))),8),((6,(5,7)),4))));
	TREE 'Tree 11 from search (criterion: minimize Tree value using character matrix)++' = ((2,3),(1,(8,((9,((30,((31,29),28)),(((((((23,24),25),21),22),(((((16,17),15),(27,12)),((13,19),18)),(26,20))),11),10))),((6,(5,7)),4)))));
	TREE 'Tree 12 from search (criterion: minimize Tree value using character matrix)++' = ((2,3),(1,(8,((9,((30,((31,29),28)),(((((((16,17),15),(27,12)),(13,(19,18))),(((((23,24),25),21),22),(26,20))),11),10))),((6,(5,7)),4)))));
	TREE 'Tree 13 from search (criterion: minimize Tree value using character matrix)++' = ((2,3),(1,(8,((9,((30,((31,29),28)),(((((((16,17),15),(27,12)),((13,19),18)),(((((23,24),25),21),22),(26,20))),11),10))),((6,7),(5,4))))));
	TREE 'Tree 14 from search (criterion: minimize Tree value using character matrix)++' = (2,((1,(((9,((30,((31,29),28)),(((((((16,17),15),(27,12)),((13,19),18)),(((((23,24),25),21),22),(26,20))),11),10))),8),((6,(5,7)),4))),3));
	TREE 'Tree 15 from search (criterion: minimize Tree value using character matrix)++' = (2,((1,(8,((9,((30,((31,29),28)),(((((((23,24),25),21),22),(((((16,17),15),(27,12)),((13,19),18)),(26,20))),11),10))),((6,(5,7)),4)))),3));
	TREE 'Tree 16 from search (criterion: minimize Tree value using character matrix)++' = (2,((1,(8,((9,((30,((31,29),28)),(((((((16,17),15),(27,12)),(13,(19,18))),(((((23,24),25),21),22),(26,20))),11),10))),((6,(5,7)),4)))),3));
	TREE 'Tree 17 from search (criterion: minimize Tree value using character matrix)++' = (2,((1,(8,((9,((30,((31,29),28)),(((((((16,17),15),(27,12)),((13,19),18)),(((((23,24),25),21),22),(26,20))),11),10))),((6,7),(5,4))))),3));
	TREE 'Tree 18 from search (criterion: minimize Tree value using character matrix)++' = (((1,(((9,((30,((31,29),28)),(((((((23,24),25),21),22),(((((16,17),15),(27,12)),((13,19),18)),(26,20))),11),10))),8),((6,(5,7)),4))),2),3);
	TREE 'Tree 19 from search (criterion: minimize Tree value using character matrix)++' = (((1,(((9,((30,((31,29),28)),(((((((23,24),25),21),22),((26,((((16,17),15),(27,12)),((13,19),18))),20)),11),10))),8),((6,(5,7)),4))),2),3);
	TREE 'Tree 20 from search (criterion: minimize Tree value using character matrix)++' = (((1,(((9,((30,((31,29),28)),(((((((16,17),15),(27,12)),(13,(19,18))),(((((23,24),25),21),22),(26,20))),11),10))),8),((6,(5,7)),4))),2),3);
	TREE 'Tree 21 from search (criterion: minimize Tree value using character matrix)++' = (((1,(((9,((30,((31,29),28)),(((((((16,17),15),(27,12)),((13,19),18)),((26,((((23,24),25),21),22)),20)),11),10))),8),((6,(5,7)),4))),2),3);
	TREE 'Tree 22 from search (criterion: minimize Tree value using character matrix)++' = (((1,(((9,((30,((31,29),28)),(((((((16,17),15),(27,12)),((13,19),18)),(26,(((((23,24),25),21),22),20))),11),10))),8),((6,(5,7)),4))),2),3);
	TREE 'Tree 23 from search (criterion: minimize Tree value using character matrix)++' = (((1,(((9,((30,((31,29),28)),(((((((16,17),15),(27,12)),((13,19),18)),((((((23,24),25),21),26),22),20)),11),10))),8),((6,(5,7)),4))),2),3);
	TREE 'Tree 24 from search (criterion: minimize Tree value using character matrix)++' = (((1,(((9,((30,((31,29),28)),(((((((16,17),15),(27,12)),((13,19),18)),((((((23,24),25),26),21),22),20)),11),10))),8),((6,(5,7)),4))),2),3);
	TREE 'Tree 25 from search (criterion: minimize Tree value using character matrix)++' = (((1,(((9,((30,((31,29),28)),(((((((16,17),15),(27,12)),((13,19),18)),(((((23,24),25),21),22),(26,20))),11),10))),8),((6,7),(5,4)))),2),3);
	TREE 'Tree 26 from search (criterion: minimize Tree value using character matrix)++' = (((1,(8,((9,((30,((31,29),28)),(((((((23,24),25),21),22),(((((16,17),15),(27,12)),(13,(19,18))),(26,20))),11),10))),((6,(5,7)),4)))),2),3);
	TREE 'Tree 27 from search (criterion: minimize Tree value using character matrix)++' = (((1,(8,((9,((30,((31,29),28)),(((((((23,24),25),21),22),(((((16,17),15),(27,12)),((13,19),18)),(26,20))),11),10))),((6,7),(5,4))))),2),3);
	TREE 'Tree 28 from search (criterion: minimize Tree value using character matrix)++' = (((1,(8,((9,((30,((31,29),28)),(((((((16,17),15),(27,12)),(13,(19,18))),(((((23,24),25),21),22),(26,20))),11),10))),((6,7),(5,4))))),2),3);
	TREE 'Tree 29 from search (criterion: minimize Tree value using character matrix)++' = (((1,((9,((30,((31,29),28)),(((((((16,17),15),(27,12)),((13,19),18)),(((((23,24),25),21),22),(26,20))),11),10))),(8,((6,7),(5,4))))),2),3);
	TREE 'Tree 30 from search (criterion: minimize Tree value using character matrix)++' = ((8,(1,(2,3))),((9,((30,((31,29),28)),(((((((16,17),15),(27,12)),((13,19),18)),(((((23,24),25),21),22),(26,20))),11),10))),((6,(5,7)),4)));
	TREE 'Tree 31 from search (criterion: minimize Tree value using character matrix)++' = (8,((1,(2,3)),((9,((30,((31,29),28)),(((((((16,17),15),(27,12)),((13,19),18)),(((((23,24),25),21),22),(26,20))),11),10))),((6,(5,7)),4))));
	TREE 'Tree 32 from search (criterion: minimize Tree value using character matrix)++' = (8,((9,((30,((31,29),28)),(((((((16,17),15),(27,12)),((13,19),18)),(((((23,24),25),21),22),(26,20))),11),10))),((1,(2,3)),((6,(5,7)),4))));
	TREE 'Tree 33 from search (criterion: minimize Tree value using character matrix)++' = ((1,(2,3)),(((9,((30,((31,29),28)),(((((((16,17),15),(27,12)),((13,19),18)),(((((23,24),25),21),22),(26,20))),11),10))),8),((6,(5,7)),4)));
	TREE 'Tree 34 from search (criterion: minimize Tree value using character matrix)++' = ((1,(2,3)),(8,((9,((30,((31,29),28)),(((((((23,24),25),21),22),(((((16,17),15),(27,12)),((13,19),18)),(26,20))),11),10))),((6,(5,7)),4))));
	TREE 'Tree 35 from search (criterion: minimize Tree value using character matrix)++' = ((1,(2,3)),(8,((9,((30,((31,29),28)),(((((((16,17),15),(27,12)),(13,(19,18))),(((((23,24),25),21),22),(26,20))),11),10))),((6,(5,7)),4))));
	TREE 'Tree 36 from search (criterion: minimize Tree value using character matrix)++' = (((1,(2,3)),(8,(9,((30,((31,29),28)),(((((((16,17),15),(27,12)),((13,19),18)),(((((23,24),25),21),22),(26,20))),11),10))))),((6,(5,7)),4));
	TREE 'Tree 37 from search (criterion: minimize Tree value using character matrix)++' = (((1,(2,3)),((6,(5,7)),4)),(8,(9,((30,((31,29),28)),(((((((16,17),15),(27,12)),((13,19),18)),(((((23,24),25),21),22),(26,20))),11),10)))));
	TREE 'Tree 38 from search (criterion: minimize Tree value using character matrix)++' = ((1,(2,3)),(8,((9,((30,((31,29),28)),(((((((16,17),15),(27,12)),((13,19),18)),(((((23,24),25),21),22),(26,20))),11),10))),((6,7),(5,4)))));
	TREE 'Tree 39 from search (criterion: minimize Tree value using character matrix)++' = (1,((2,3),(((9,((30,((31,29),28)),(((((((16,17),15),(27,12)),((13,19),18)),(((((23,24),25),21),22),(26,20))),11),10))),8),((6,(5,7)),4))));
	TREE 'Tree 40 from search (criterion: minimize Tree value using character matrix)++' = (1,((2,3),(8,((9,((30,((31,29),28)),(((((((23,24),25),21),22),(((((16,17),15),(27,12)),((13,19),18)),(26,20))),11),10))),((6,(5,7)),4)))));
	TREE 'Tree 41 from search (criterion: minimize Tree value using character matrix)++' = (1,((2,3),(8,((9,((30,((31,29),28)),(((((((16,17),15),(27,12)),(13,(19,18))),(((((23,24),25),21),22),(26,20))),11),10))),((6,(5,7)),4)))));
	TREE 'Tree 42 from search (criterion: minimize Tree value using character matrix)++' = (1,((2,3),(8,((9,((30,((31,29),28)),(((((((16,17),15),(27,12)),((13,19),18)),(((((23,24),25),21),22),(26,20))),11),10))),((6,7),(5,4))))));
	TREE 'Tree 43 from search (criterion: minimize Tree value using character matrix)++' = ((2,3),(1,(((9,((30,((31,29),28)),(((((((23,24),25),21),22),(((((16,17),15),(27,12)),((13,19),18)),(26,20))),11),10))),8),((6,(5,7)),4))));
	TREE 'Tree 44 from search (criterion: minimize Tree value using character matrix)++' = ((2,3),(1,(((9,((30,((31,29),28)),(((((((23,24),25),21),22),((26,((((16,17),15),(27,12)),((13,19),18))),20)),11),10))),8),((6,(5,7)),4))));
	TREE 'Tree 45 from search (criterion: minimize Tree value using character matrix)++' = ((2,3),(1,(((9,((30,((31,29),28)),(((((((16,17),15),(27,12)),(13,(19,18))),(((((23,24),25),21),22),(26,20))),11),10))),8),((6,(5,7)),4))));
	TREE 'Tree 46 from search (criterion: minimize Tree value using character matrix)++' = ((2,3),(1,(((9,((30,((31,29),28)),(((((((16,17),15),(27,12)),((13,19),18)),((26,((((23,24),25),21),22)),20)),11),10))),8),((6,(5,7)),4))));
	TREE 'Tree 47 from search (criterion: minimize Tree value using character matrix)++' = ((2,3),(1,(((9,((30,((31,29),28)),(((((((16,17),15),(27,12)),((13,19),18)),(26,(((((23,24),25),21),22),20))),11),10))),8),((6,(5,7)),4))));
	TREE 'Tree 48 from search (criterion: minimize Tree value using character matrix)++' = ((2,3),(1,(((9,((30,((31,29),28)),(((((((16,17),15),(27,12)),((13,19),18)),((((((23,24),25),21),26),22),20)),11),10))),8),((6,(5,7)),4))));
	TREE 'Tree 49 from search (criterion: minimize Tree value using character matrix)++' = ((2,3),(1,(((9,((30,((31,29),28)),(((((((16,17),15),(27,12)),((13,19),18)),((((((23,24),25),26),21),22),20)),11),10))),8),((6,(5,7)),4))));
	TREE 'Tree 50 from search (criterion: minimize Tree value using character matrix)++' = ((2,3),(1,(((9,((30,((31,29),28)),(((((((16,17),15),(27,12)),((13,19),18)),(((((23,24),25),21),22),(26,20))),11),10))),8),((6,7),(5,4)))));
	TREE 'Tree 51 from search (criterion: minimize Tree value using character matrix)++' = ((2,3),(1,(8,((9,((30,((31,29),28)),(((((((23,24),25),21),22),(((((16,17),15),(27,12)),(13,(19,18))),(26,20))),11),10))),((6,(5,7)),4)))));
	TREE 'Tree 52 from search (criterion: minimize Tree value using character matrix)++' = ((2,3),(1,(8,((9,((30,((31,29),28)),(((((((23,24),25),21),22),(((((16,17),15),(27,12)),((13,19),18)),(26,20))),11),10))),((6,7),(5,4))))));
	TREE 'Tree 53 from search (criterion: minimize Tree value using character matrix)++' = ((2,3),(1,(8,((9,((30,((31,29),28)),(((((((16,17),15),(27,12)),(13,(19,18))),(((((23,24),25),21),22),(26,20))),11),10))),((6,7),(5,4))))));
	TREE 'Tree 54 from search (criterion: minimize Tree value using character matrix)++' = ((2,3),(1,((9,((30,((31,29),28)),(((((((16,17),15),(27,12)),((13,19),18)),(((((23,24),25),21),22),(26,20))),11),10))),(8,((6,7),(5,4))))));
	TREE 'Tree 55 from search (criterion: minimize Tree value using character matrix)++' = (2,((1,(((9,((30,((31,29),28)),(((((((23,24),25),21),22),(((((16,17),15),(27,12)),((13,19),18)),(26,20))),11),10))),8),((6,(5,7)),4))),3));
	TREE 'Tree 56 from search (criterion: minimize Tree value using character matrix)++' = (2,((1,(((9,((30,((31,29),28)),(((((((23,24),25),21),22),((26,((((16,17),15),(27,12)),((13,19),18))),20)),11),10))),8),((6,(5,7)),4))),3));
	TREE 'Tree 57 from search (criterion: minimize Tree value using character matrix)++' = (2,((1,(((9,((30,((31,29),28)),(((((((16,17),15),(27,12)),(13,(19,18))),(((((23,24),25),21),22),(26,20))),11),10))),8),((6,(5,7)),4))),3));
	TREE 'Tree 58 from search (criterion: minimize Tree value using character matrix)++' = (2,((1,(((9,((30,((31,29),28)),(((((((16,17),15),(27,12)),((13,19),18)),((26,((((23,24),25),21),22)),20)),11),10))),8),((6,(5,7)),4))),3));
	TREE 'Tree 59 from search (criterion: minimize Tree value using character matrix)++' = (2,((1,(((9,((30,((31,29),28)),(((((((16,17),15),(27,12)),((13,19),18)),(26,(((((23,24),25),21),22),20))),11),10))),8),((6,(5,7)),4))),3));
	TREE 'Tree 60 from search (criterion: minimize Tree value using character matrix)++' = (2,((1,(((9,((30,((31,29),28)),(((((((16,17),15),(27,12)),((13,19),18)),((((((23,24),25),21),26),22),20)),11),10))),8),((6,(5,7)),4))),3));
	TREE 'Tree 61 from search (criterion: minimize Tree value using character matrix)++' = (2,((1,(((9,((30,((31,29),28)),(((((((16,17),15),(27,12)),((13,19),18)),((((((23,24),25),26),21),22),20)),11),10))),8),((6,(5,7)),4))),3));
	TREE 'Tree 62 from search (criterion: minimize Tree value using character matrix)++' = (2,((1,(((9,((30,((31,29),28)),(((((((16,17),15),(27,12)),((13,19),18)),(((((23,24),25),21),22),(26,20))),11),10))),8),((6,7),(5,4)))),3));
	TREE 'Tree 63 from search (criterion: minimize Tree value using character matrix)++' = (2,((1,(8,((9,((30,((31,29),28)),(((((((23,24),25),21),22),(((((16,17),15),(27,12)),(13,(19,18))),(26,20))),11),10))),((6,(5,7)),4)))),3));
	TREE 'Tree 64 from search (criterion: minimize Tree value using character matrix)++' = (2,((1,(8,((9,((30,((31,29),28)),(((((((23,24),25),21),22),(((((16,17),15),(27,12)),((13,19),18)),(26,20))),11),10))),((6,7),(5,4))))),3));
	TREE 'Tree 65 from search (criterion: minimize Tree value using character matrix)++' = (2,((1,(8,((9,((30,((31,29),28)),(((((((16,17),15),(27,12)),(13,(19,18))),(((((23,24),25),21),22),(26,20))),11),10))),((6,7),(5,4))))),3));
	TREE 'Tree 66 from search (criterion: minimize Tree value using character matrix)++' = (2,((1,((9,((30,((31,29),28)),(((((((16,17),15),(27,12)),((13,19),18)),(((((23,24),25),21),22),(26,20))),11),10))),(8,((6,7),(5,4))))),3));
	TREE 'Tree 67 from search (criterion: minimize Tree value using character matrix)++' = (((1,(((9,((30,((31,29),28)),(((((((23,24),25),21),22),(((((16,17),15),(27,12)),(13,(19,18))),(26,20))),11),10))),8),((6,(5,7)),4))),2),3);
	TREE 'Tree 68 from search (criterion: minimize Tree value using character matrix)++' = (((1,(((9,((30,((31,29),28)),(((((((23,24),25),21),22),(((((16,17),15),(27,12)),((13,19),18)),(26,20))),11),10))),8),((6,7),(5,4)))),2),3);
	TREE 'Tree 69 from search (criterion: minimize Tree value using character matrix)++' = (((1,(((9,((30,((31,29),28)),(((((((23,24),25),21),22),((26,((((16,17),15),(27,12)),((13,19),18))),20)),11),10))),8),((6,7),(5,4)))),2),3);
	TREE 'Tree 70 from search (criterion: minimize Tree value using character matrix)++' = (((1,(((9,((30,((31,29),28)),(((((((16,17),15),(27,12)),(13,(19,18))),((26,((((23,24),25),21),22)),20)),11),10))),8),((6,(5,7)),4))),2),3);
	TREE 'Tree 71 from search (criterion: minimize Tree value using character matrix)++' = (((1,(((9,((30,((31,29),28)),(((((((16,17),15),(27,12)),(13,(19,18))),(26,(((((23,24),25),21),22),20))),11),10))),8),((6,(5,7)),4))),2),3);
	TREE 'Tree 72 from search (criterion: minimize Tree value using character matrix)++' = (((1,(((9,((30,((31,29),28)),(((((((16,17),15),(27,12)),(13,(19,18))),((((((23,24),25),21),26),22),20)),11),10))),8),((6,(5,7)),4))),2),3);
	TREE 'Tree 73 from search (criterion: minimize Tree value using character matrix)++' = (((1,(((9,((30,((31,29),28)),(((((((16,17),15),(27,12)),(13,(19,18))),((((((23,24),25),26),21),22),20)),11),10))),8),((6,(5,7)),4))),2),3);
	TREE 'Tree 74 from search (criterion: minimize Tree value using character matrix)++' = (((1,(((9,((30,((31,29),28)),(((((((16,17),15),(27,12)),(13,(19,18))),(((((23,24),25),21),22),(26,20))),11),10))),8),((6,7),(5,4)))),2),3);
	TREE 'Tree 75 from search (criterion: minimize Tree value using character matrix)++' = (((1,(((9,((30,((31,29),28)),(((((((16,17),15),(27,12)),((13,19),18)),((26,((((23,24),25),21),22)),20)),11),10))),8),((6,7),(5,4)))),2),3);
	TREE 'Tree 76 from search (criterion: minimize Tree value using character matrix)++' = (((1,(((9,((30,((31,29),28)),(((((((16,17),15),(27,12)),((13,19),18)),(26,(((((23,24),25),21),22),20))),11),10))),8),((6,7),(5,4)))),2),3);
	TREE 'Tree 77 from search (criterion: minimize Tree value using character matrix)++' = (((1,(((9,((30,((31,29),28)),(((((((16,17),15),(27,12)),((13,19),18)),(((((23,24),25),(20,21)),26),22)),11),10))),8),((6,(5,7)),4))),2),3);
	TREE 'Tree 78 from search (criterion: minimize Tree value using character matrix)++' = (((1,(((9,((30,((31,29),28)),(((((((16,17),15),(27,12)),((13,19),18)),((((((23,24),25),21),26),22),20)),11),10))),8),((6,7),(5,4)))),2),3);
	TREE 'Tree 79 from search (criterion: minimize Tree value using character matrix)++' = (((1,(((9,((30,((31,29),28)),(((((((16,17),15),(27,12)),((13,19),18)),(((((23,24),25),26),(20,21)),22)),11),10))),8),((6,(5,7)),4))),2),3);
	TREE 'Tree 80 from search (criterion: minimize Tree value using character matrix)++' = (((1,(((9,((30,((31,29),28)),(((((((16,17),15),(27,12)),((13,19),18)),((((((23,24),25),26),21),22),20)),11),10))),8),((6,7),(5,4)))),2),3);
	TREE 'Tree 81 from search (criterion: minimize Tree value using character matrix)++' = (((1,(((9,((30,((31,29),28)),(((((((16,17),15),(27,12)),((13,19),18)),(((((23,24),25),21),22),(26,20))),11),10))),8),(7,(5,(6,4))))),2),3);
	TREE 'Tree 82 from search (criterion: minimize Tree value using character matrix)++' = (((1,(8,((9,((30,((31,29),28)),(((((((23,24),25),21),22),(((((16,17),15),(27,12)),(13,(19,18))),(26,20))),11),10))),((6,7),(5,4))))),2),3);
	TREE 'Tree 83 from search (criterion: minimize Tree value using character matrix)++' = (((1,((9,((30,((31,29),28)),(((((((23,24),25),21),22),(((((16,17),15),(27,12)),((13,19),18)),(26,20))),11),10))),(8,((6,7),(5,4))))),2),3);
	TREE 'Tree 84 from search (criterion: minimize Tree value using character matrix)++' = (((1,((9,((30,((31,29),28)),(((((((16,17),15),(27,12)),(13,(19,18))),(((((23,24),25),21),22),(26,20))),11),10))),(8,((6,7),(5,4))))),2),3);
	TREE 'Tree 85 from search (criterion: minimize Tree value using character matrix)++' = (((1,((9,((30,((31,29),28)),(((((((23,24),25),21),22),((26,((((16,17),15),(27,12)),((13,19),18))),20)),11),10))),(8,((6,7),(5,4))))),2),3);
	TREE 'Tree 86 from search (criterion: minimize Tree value using character matrix)++' = (((1,((9,((30,((31,29),28)),(((((((16,17),15),(27,12)),((13,19),18)),((26,((((23,24),25),21),22)),20)),11),10))),(8,((6,7),(5,4))))),2),3);
	TREE 'Tree 87 from search (criterion: minimize Tree value using character matrix)++' = (((1,((9,((30,((31,29),28)),(((((((16,17),15),(27,12)),((13,19),18)),(26,(((((23,24),25),21),22),20))),11),10))),(8,((6,7),(5,4))))),2),3);
	TREE 'Tree 88 from search (criterion: minimize Tree value using character matrix)++' = (((1,((9,((30,((31,29),28)),(((((((16,17),15),(27,12)),((13,19),18)),((((((23,24),25),21),26),22),20)),11),10))),(8,((6,7),(5,4))))),2),3);
	TREE 'Tree 89 from search (criterion: minimize Tree value using character matrix)++' = (((1,((9,((30,((31,29),28)),(((((((16,17),15),(27,12)),((13,19),18)),((((((23,24),25),26),21),22),20)),11),10))),(8,((6,7),(5,4))))),2),3);
	TREE 'Tree 90 from search (criterion: minimize Tree value using character matrix)++' = (((9,((30,((31,29),28)),(((((((16,17),15),(27,12)),((13,19),18)),(((((23,24),25),21),22),(26,20))),11),10))),(8,(1,(2,3)))),((6,(5,7)),4));
	TREE 'Tree 91 from search (criterion: minimize Tree value using character matrix)++' = ((9,((30,((31,29),28)),(((((((16,17),15),(27,12)),((13,19),18)),(((((23,24),25),21),22),(26,20))),11),10))),((8,(1,(2,3))),((6,(5,7)),4)));
	TREE 'Tree 92 from search (criterion: minimize Tree value using character matrix)++' = ((8,(1,(2,3))),((9,((30,((31,29),28)),(((((((23,24),25),21),22),(((((16,17),15),(27,12)),((13,19),18)),(26,20))),11),10))),((6,(5,7)),4)));
	TREE 'Tree 93 from search (criterion: minimize Tree value using character matrix)++' = ((8,(1,(2,3))),((9,((30,((31,29),28)),(((((((16,17),15),(27,12)),(13,(19,18))),(((((23,24),25),21),22),(26,20))),11),10))),((6,(5,7)),4)));
	TREE 'Tree 94 from search (criterion: minimize Tree value using character matrix)++' = ((8,(((6,(5,7)),4),(1,(2,3)))),(9,((30,((31,29),28)),(((((((16,17),15),(27,12)),((13,19),18)),(((((23,24),25),21),22),(26,20))),11),10))));
	TREE 'Tree 95 from search (criterion: minimize Tree value using character matrix)++' = ((8,(1,(2,3))),((9,((30,((31,29),28)),(((((((16,17),15),(27,12)),((13,19),18)),(((((23,24),25),21),22),(26,20))),11),10))),((6,7),(5,4))));
	TREE 'Tree 96 from search (criterion: minimize Tree value using character matrix)++' = (8,((1,(2,3)),((9,((30,((31,29),28)),(((((((23,24),25),21),22),(((((16,17),15),(27,12)),((13,19),18)),(26,20))),11),10))),((6,(5,7)),4))));
	TREE 'Tree 97 from search (criterion: minimize Tree value using character matrix)++' = (8,((1,(2,3)),((9,((30,((31,29),28)),(((((((16,17),15),(27,12)),(13,(19,18))),(((((23,24),25),21),22),(26,20))),11),10))),((6,(5,7)),4))));
	TREE 'Tree 98 from search (criterion: minimize Tree value using character matrix)++' = (8,((1,(2,3)),((9,((30,((31,29),28)),(((((((16,17),15),(27,12)),((13,19),18)),(((((23,24),25),21),22),(26,20))),11),10))),((6,7),(5,4)))));
	TREE 'Tree 99 from search (criterion: minimize Tree value using character matrix)++' = (8,((9,((30,((31,29),28)),(((((((23,24),25),21),22),(((((16,17),15),(27,12)),((13,19),18)),(26,20))),11),10))),((1,(2,3)),((6,(5,7)),4))));
	TREE 'Tree 100 from search (criterion: minimize Tree value using character matrix)++' = (8,((9,((30,((31,29),28)),(((((((23,24),25),21),22),((26,((((16,17),15),(27,12)),((13,19),18))),20)),11),10))),((1,(2,3)),((6,(5,7)),4))));

END;


BEGIN TREES[!'Parameters: Tree search criterion: minimize Tree value using character matrix'];
	Title 'Trees from Mesquite''s heuristic search';
	ID 01836617c2a010;
	LINK Taxa = Taxa;
	TRANSLATE
[0] 		1 Limnoscelis,
[1] 		2 Cotylorhynchus,
[2] 		3 Eothyris,
[3] 		4 Captorhinus,
[4] 		5 Paleothyris,
[5] 		6 Petrolacosaurus,
[6] 		7 Protorothyris,
[7] 		8 Mesosaurus,
[8] 		9 Milleretta,
[9] 		10 Australothyris,
[10] 		11 Microleter,
[11] 		12 Nyctiphruretus,
[12] 		13 Macroleter,
[13] 		14 Bradysaurus,
[14] 		15 Procolophon,
[15] 		16 Owenetta,
[16] 		17 Barasaurus,
[17] 		18 Nycteroleter,
[18] 		19 Emeroleter,
[19] 		20 Lanthanosuchus,
[20] 		21 Acleistorhinus,
[21] 		22 Feeserpeton,
[22] 		23 Colobomycter_pholeter,
[23] 		24 Colobomycter_vaughni,
[24] 		25 Delorhynchus_cifellii,
[25] 		26 Karutia_fortunata,
[26] 		27 Abyssomedon,
[27] 		28 Eudibamus,
[28] 		29 Belebey,
[29] 		30 Erpetonyx,
[30] 		31 Bolosaurus;
	TREE 'Tree 1 from search (criterion: minimize Tree value using character matrix)++' = (((1,(8,((9,((30,((31,29),28)),(((((((16,17),15),(27,12)),((13,19),18)),(((((23,24),25),21),22),(26,20))),11),10))),((6,(5,7)),4)))),2),3);
	TREE 'Tree 2 from search (criterion: minimize Tree value using character matrix)++' = ((2,3),(1,(8,((9,((30,((31,29),28)),(((((((16,17),15),(27,12)),((13,19),18)),(((((23,24),25),21),22),(26,20))),11),10))),((6,(5,7)),4)))));
	TREE 'Tree 3 from search (criterion: minimize Tree value using character matrix)++' = (2,((1,(8,((9,((30,((31,29),28)),(((((((16,17),15),(27,12)),((13,19),18)),(((((23,24),25),21),22),(26,20))),11),10))),((6,(5,7)),4)))),3));
	TREE 'Tree 4 from search (criterion: minimize Tree value using character matrix)++' = (((1,(((9,((30,((31,29),28)),(((((((16,17),15),(27,12)),((13,19),18)),(((((23,24),25),21),22),(26,20))),11),10))),8),((6,(5,7)),4))),2),3);
	TREE 'Tree 5 from search (criterion: minimize Tree value using character matrix)++' = (((1,(8,((9,((30,((31,29),28)),(((((((23,24),25),21),22),(((((16,17),15),(27,12)),((13,19),18)),(26,20))),11),10))),((6,(5,7)),4)))),2),3);
	TREE 'Tree 6 from search (criterion: minimize Tree value using character matrix)++' = (((1,(8,((9,((30,((31,29),28)),(((((((16,17),15),(27,12)),(13,(19,18))),(((((23,24),25),21),22),(26,20))),11),10))),((6,(5,7)),4)))),2),3);
	TREE 'Tree 7 from search (criterion: minimize Tree value using character matrix)++' = (((1,(8,((9,((30,((31,29),28)),(((((((16,17),15),(27,12)),((13,19),18)),(((((23,24),25),21),22),(26,20))),11),10))),((6,7),(5,4))))),2),3);
	TREE 'Tree 8 from search (criterion: minimize Tree value using character matrix)++' = ((1,(2,3)),(8,((9,((30,((31,29),28)),(((((((16,17),15),(27,12)),((13,19),18)),(((((23,24),25),21),22),(26,20))),11),10))),((6,(5,7)),4))));
	TREE 'Tree 9 from search (criterion: minimize Tree value using character matrix)++' = (1,((2,3),(8,((9,((30,((31,29),28)),(((((((16,17),15),(27,12)),((13,19),18)),(((((23,24),25),21),22),(26,20))),11),10))),((6,(5,7)),4)))));
	TREE 'Tree 10 from search (criterion: minimize Tree value using character matrix)++' = ((2,3),(1,(((9,((30,((31,29),28)),(((((((16,17),15),(27,12)),((13,19),18)),(((((23,24),25),21),22),(26,20))),11),10))),8),((6,(5,7)),4))));
	TREE 'Tree 11 from search (criterion: minimize Tree value using character matrix)++' = ((2,3),(1,(8,((9,((30,((31,29),28)),(((((((23,24),25),21),22),(((((16,17),15),(27,12)),((13,19),18)),(26,20))),11),10))),((6,(5,7)),4)))));
	TREE 'Tree 12 from search (criterion: minimize Tree value using character matrix)++' = ((2,3),(1,(8,((9,((30,((31,29),28)),(((((((16,17),15),(27,12)),(13,(19,18))),(((((23,24),25),21),22),(26,20))),11),10))),((6,(5,7)),4)))));
	TREE 'Tree 13 from search (criterion: minimize Tree value using character matrix)++' = ((2,3),(1,(8,((9,((30,((31,29),28)),(((((((16,17),15),(27,12)),((13,19),18)),(((((23,24),25),21),22),(26,20))),11),10))),((6,7),(5,4))))));
	TREE 'Tree 14 from search (criterion: minimize Tree value using character matrix)++' = (2,((1,(((9,((30,((31,29),28)),(((((((16,17),15),(27,12)),((13,19),18)),(((((23,24),25),21),22),(26,20))),11),10))),8),((6,(5,7)),4))),3));
	TREE 'Tree 15 from search (criterion: minimize Tree value using character matrix)++' = (2,((1,(8,((9,((30,((31,29),28)),(((((((23,24),25),21),22),(((((16,17),15),(27,12)),((13,19),18)),(26,20))),11),10))),((6,(5,7)),4)))),3));
	TREE 'Tree 16 from search (criterion: minimize Tree value using character matrix)++' = (2,((1,(8,((9,((30,((31,29),28)),(((((((16,17),15),(27,12)),(13,(19,18))),(((((23,24),25),21),22),(26,20))),11),10))),((6,(5,7)),4)))),3));
	TREE 'Tree 17 from search (criterion: minimize Tree value using character matrix)++' = (2,((1,(8,((9,((30,((31,29),28)),(((((((16,17),15),(27,12)),((13,19),18)),(((((23,24),25),21),22),(26,20))),11),10))),((6,7),(5,4))))),3));
	TREE 'Tree 18 from search (criterion: minimize Tree value using character matrix)++' = (((1,(((9,((30,((31,29),28)),(((((((23,24),25),21),22),(((((16,17),15),(27,12)),((13,19),18)),(26,20))),11),10))),8),((6,(5,7)),4))),2),3);
	TREE 'Tree 19 from search (criterion: minimize Tree value using character matrix)++' = (((1,(((9,((30,((31,29),28)),(((((((23,24),25),21),22),((26,((((16,17),15),(27,12)),((13,19),18))),20)),11),10))),8),((6,(5,7)),4))),2),3);
	TREE 'Tree 20 from search (criterion: minimize Tree value using character matrix)++' = (((1,(((9,((30,((31,29),28)),(((((((16,17),15),(27,12)),(13,(19,18))),(((((23,24),25),21),22),(26,20))),11),10))),8),((6,(5,7)),4))),2),3);
	TREE 'Tree 21 from search (criterion: minimize Tree value using character matrix)++' = (((1,(((9,((30,((31,29),28)),(((((((16,17),15),(27,12)),((13,19),18)),((26,((((23,24),25),21),22)),20)),11),10))),8),((6,(5,7)),4))),2),3);
	TREE 'Tree 22 from search (criterion: minimize Tree value using character matrix)++' = (((1,(((9,((30,((31,29),28)),(((((((16,17),15),(27,12)),((13,19),18)),(26,(((((23,24),25),21),22),20))),11),10))),8),((6,(5,7)),4))),2),3);
	TREE 'Tree 23 from search (criterion: minimize Tree value using character matrix)++' = (((1,(((9,((30,((31,29),28)),(((((((16,17),15),(27,12)),((13,19),18)),((((((23,24),25),21),26),22),20)),11),10))),8),((6,(5,7)),4))),2),3);
	TREE 'Tree 24 from search (criterion: minimize Tree value using character matrix)++' = (((1,(((9,((30,((31,29),28)),(((((((16,17),15),(27,12)),((13,19),18)),((((((23,24),25),26),21),22),20)),11),10))),8),((6,(5,7)),4))),2),3);
	TREE 'Tree 25 from search (criterion: minimize Tree value using character matrix)++' = (((1,(((9,((30,((31,29),28)),(((((((16,17),15),(27,12)),((13,19),18)),(((((23,24),25),21),22),(26,20))),11),10))),8),((6,7),(5,4)))),2),3);
	TREE 'Tree 26 from search (criterion: minimize Tree value using character matrix)++' = (((1,(8,((9,((30,((31,29),28)),(((((((23,24),25),21),22),(((((16,17),15),(27,12)),(13,(19,18))),(26,20))),11),10))),((6,(5,7)),4)))),2),3);
	TREE 'Tree 27 from search (criterion: minimize Tree value using character matrix)++' = (((1,(8,((9,((30,((31,29),28)),(((((((23,24),25),21),22),(((((16,17),15),(27,12)),((13,19),18)),(26,20))),11),10))),((6,7),(5,4))))),2),3);
	TREE 'Tree 28 from search (criterion: minimize Tree value using character matrix)++' = (((1,(8,((9,((30,((31,29),28)),(((((((16,17),15),(27,12)),(13,(19,18))),(((((23,24),25),21),22),(26,20))),11),10))),((6,7),(5,4))))),2),3);
	TREE 'Tree 29 from search (criterion: minimize Tree value using character matrix)++' = (((1,((9,((30,((31,29),28)),(((((((16,17),15),(27,12)),((13,19),18)),(((((23,24),25),21),22),(26,20))),11),10))),(8,((6,7),(5,4))))),2),3);
	TREE 'Tree 30 from search (criterion: minimize Tree value using character matrix)++' = ((8,(1,(2,3))),((9,((30,((31,29),28)),(((((((16,17),15),(27,12)),((13,19),18)),(((((23,24),25),21),22),(26,20))),11),10))),((6,(5,7)),4)));
	TREE 'Tree 31 from search (criterion: minimize Tree value using character matrix)++' = (8,((1,(2,3)),((9,((30,((31,29),28)),(((((((16,17),15),(27,12)),((13,19),18)),(((((23,24),25),21),22),(26,20))),11),10))),((6,(5,7)),4))));
	TREE 'Tree 32 from search (criterion: minimize Tree value using character matrix)++' = (8,((9,((30,((31,29),28)),(((((((16,17),15),(27,12)),((13,19),18)),(((((23,24),25),21),22),(26,20))),11),10))),((1,(2,3)),((6,(5,7)),4))));
	TREE 'Tree 33 from search (criterion: minimize Tree value using character matrix)++' = ((1,(2,3)),(((9,((30,((31,29),28)),(((((((16,17),15),(27,12)),((13,19),18)),(((((23,24),25),21),22),(26,20))),11),10))),8),((6,(5,7)),4)));
	TREE 'Tree 34 from search (criterion: minimize Tree value using character matrix)++' = ((1,(2,3)),(8,((9,((30,((31,29),28)),(((((((23,24),25),21),22),(((((16,17),15),(27,12)),((13,19),18)),(26,20))),11),10))),((6,(5,7)),4))));
	TREE 'Tree 35 from search (criterion: minimize Tree value using character matrix)++' = ((1,(2,3)),(8,((9,((30,((31,29),28)),(((((((16,17),15),(27,12)),(13,(19,18))),(((((23,24),25),21),22),(26,20))),11),10))),((6,(5,7)),4))));
	TREE 'Tree 36 from search (criterion: minimize Tree value using character matrix)++' = (((1,(2,3)),(8,(9,((30,((31,29),28)),(((((((16,17),15),(27,12)),((13,19),18)),(((((23,24),25),21),22),(26,20))),11),10))))),((6,(5,7)),4));
	TREE 'Tree 37 from search (criterion: minimize Tree value using character matrix)++' = (((1,(2,3)),((6,(5,7)),4)),(8,(9,((30,((31,29),28)),(((((((16,17),15),(27,12)),((13,19),18)),(((((23,24),25),21),22),(26,20))),11),10)))));
	TREE 'Tree 38 from search (criterion: minimize Tree value using character matrix)++' = ((1,(2,3)),(8,((9,((30,((31,29),28)),(((((((16,17),15),(27,12)),((13,19),18)),(((((23,24),25),21),22),(26,20))),11),10))),((6,7),(5,4)))));
	TREE 'Tree 39 from search (criterion: minimize Tree value using character matrix)++' = (1,((2,3),(((9,((30,((31,29),28)),(((((((16,17),15),(27,12)),((13,19),18)),(((((23,24),25),21),22),(26,20))),11),10))),8),((6,(5,7)),4))));
	TREE 'Tree 40 from search (criterion: minimize Tree value using character matrix)++' = (1,((2,3),(8,((9,((30,((31,29),28)),(((((((23,24),25),21),22),(((((16,17),15),(27,12)),((13,19),18)),(26,20))),11),10))),((6,(5,7)),4)))));
	TREE 'Tree 41 from search (criterion: minimize Tree value using character matrix)++' = (1,((2,3),(8,((9,((30,((31,29),28)),(((((((16,17),15),(27,12)),(13,(19,18))),(((((23,24),25),21),22),(26,20))),11),10))),((6,(5,7)),4)))));
	TREE 'Tree 42 from search (criterion: minimize Tree value using character matrix)++' = (1,((2,3),(8,((9,((30,((31,29),28)),(((((((16,17),15),(27,12)),((13,19),18)),(((((23,24),25),21),22),(26,20))),11),10))),((6,7),(5,4))))));
	TREE 'Tree 43 from search (criterion: minimize Tree value using character matrix)++' = ((2,3),(1,(((9,((30,((31,29),28)),(((((((23,24),25),21),22),(((((16,17),15),(27,12)),((13,19),18)),(26,20))),11),10))),8),((6,(5,7)),4))));
	TREE 'Tree 44 from search (criterion: minimize Tree value using character matrix)++' = ((2,3),(1,(((9,((30,((31,29),28)),(((((((23,24),25),21),22),((26,((((16,17),15),(27,12)),((13,19),18))),20)),11),10))),8),((6,(5,7)),4))));
	TREE 'Tree 45 from search (criterion: minimize Tree value using character matrix)++' = ((2,3),(1,(((9,((30,((31,29),28)),(((((((16,17),15),(27,12)),(13,(19,18))),(((((23,24),25),21),22),(26,20))),11),10))),8),((6,(5,7)),4))));
	TREE 'Tree 46 from search (criterion: minimize Tree value using character matrix)++' = ((2,3),(1,(((9,((30,((31,29),28)),(((((((16,17),15),(27,12)),((13,19),18)),((26,((((23,24),25),21),22)),20)),11),10))),8),((6,(5,7)),4))));
	TREE 'Tree 47 from search (criterion: minimize Tree value using character matrix)++' = ((2,3),(1,(((9,((30,((31,29),28)),(((((((16,17),15),(27,12)),((13,19),18)),(26,(((((23,24),25),21),22),20))),11),10))),8),((6,(5,7)),4))));
	TREE 'Tree 48 from search (criterion: minimize Tree value using character matrix)++' = ((2,3),(1,(((9,((30,((31,29),28)),(((((((16,17),15),(27,12)),((13,19),18)),((((((23,24),25),21),26),22),20)),11),10))),8),((6,(5,7)),4))));
	TREE 'Tree 49 from search (criterion: minimize Tree value using character matrix)++' = ((2,3),(1,(((9,((30,((31,29),28)),(((((((16,17),15),(27,12)),((13,19),18)),((((((23,24),25),26),21),22),20)),11),10))),8),((6,(5,7)),4))));
	TREE 'Tree 50 from search (criterion: minimize Tree value using character matrix)++' = ((2,3),(1,(((9,((30,((31,29),28)),(((((((16,17),15),(27,12)),((13,19),18)),(((((23,24),25),21),22),(26,20))),11),10))),8),((6,7),(5,4)))));
	TREE 'Tree 51 from search (criterion: minimize Tree value using character matrix)++' = ((2,3),(1,(8,((9,((30,((31,29),28)),(((((((23,24),25),21),22),(((((16,17),15),(27,12)),(13,(19,18))),(26,20))),11),10))),((6,(5,7)),4)))));
	TREE 'Tree 52 from search (criterion: minimize Tree value using character matrix)++' = ((2,3),(1,(8,((9,((30,((31,29),28)),(((((((23,24),25),21),22),(((((16,17),15),(27,12)),((13,19),18)),(26,20))),11),10))),((6,7),(5,4))))));
	TREE 'Tree 53 from search (criterion: minimize Tree value using character matrix)++' = ((2,3),(1,(8,((9,((30,((31,29),28)),(((((((16,17),15),(27,12)),(13,(19,18))),(((((23,24),25),21),22),(26,20))),11),10))),((6,7),(5,4))))));
	TREE 'Tree 54 from search (criterion: minimize Tree value using character matrix)++' = ((2,3),(1,((9,((30,((31,29),28)),(((((((16,17),15),(27,12)),((13,19),18)),(((((23,24),25),21),22),(26,20))),11),10))),(8,((6,7),(5,4))))));
	TREE 'Tree 55 from search (criterion: minimize Tree value using character matrix)++' = (2,((1,(((9,((30,((31,29),28)),(((((((23,24),25),21),22),(((((16,17),15),(27,12)),((13,19),18)),(26,20))),11),10))),8),((6,(5,7)),4))),3));
	TREE 'Tree 56 from search (criterion: minimize Tree value using character matrix)++' = (2,((1,(((9,((30,((31,29),28)),(((((((23,24),25),21),22),((26,((((16,17),15),(27,12)),((13,19),18))),20)),11),10))),8),((6,(5,7)),4))),3));
	TREE 'Tree 57 from search (criterion: minimize Tree value using character matrix)++' = (2,((1,(((9,((30,((31,29),28)),(((((((16,17),15),(27,12)),(13,(19,18))),(((((23,24),25),21),22),(26,20))),11),10))),8),((6,(5,7)),4))),3));
	TREE 'Tree 58 from search (criterion: minimize Tree value using character matrix)++' = (2,((1,(((9,((30,((31,29),28)),(((((((16,17),15),(27,12)),((13,19),18)),((26,((((23,24),25),21),22)),20)),11),10))),8),((6,(5,7)),4))),3));
	TREE 'Tree 59 from search (criterion: minimize Tree value using character matrix)++' = (2,((1,(((9,((30,((31,29),28)),(((((((16,17),15),(27,12)),((13,19),18)),(26,(((((23,24),25),21),22),20))),11),10))),8),((6,(5,7)),4))),3));
	TREE 'Tree 60 from search (criterion: minimize Tree value using character matrix)++' = (2,((1,(((9,((30,((31,29),28)),(((((((16,17),15),(27,12)),((13,19),18)),((((((23,24),25),21),26),22),20)),11),10))),8),((6,(5,7)),4))),3));
	TREE 'Tree 61 from search (criterion: minimize Tree value using character matrix)++' = (2,((1,(((9,((30,((31,29),28)),(((((((16,17),15),(27,12)),((13,19),18)),((((((23,24),25),26),21),22),20)),11),10))),8),((6,(5,7)),4))),3));
	TREE 'Tree 62 from search (criterion: minimize Tree value using character matrix)++' = (2,((1,(((9,((30,((31,29),28)),(((((((16,17),15),(27,12)),((13,19),18)),(((((23,24),25),21),22),(26,20))),11),10))),8),((6,7),(5,4)))),3));
	TREE 'Tree 63 from search (criterion: minimize Tree value using character matrix)++' = (2,((1,(8,((9,((30,((31,29),28)),(((((((23,24),25),21),22),(((((16,17),15),(27,12)),(13,(19,18))),(26,20))),11),10))),((6,(5,7)),4)))),3));
	TREE 'Tree 64 from search (criterion: minimize Tree value using character matrix)++' = (2,((1,(8,((9,((30,((31,29),28)),(((((((23,24),25),21),22),(((((16,17),15),(27,12)),((13,19),18)),(26,20))),11),10))),((6,7),(5,4))))),3));
	TREE 'Tree 65 from search (criterion: minimize Tree value using character matrix)++' = (2,((1,(8,((9,((30,((31,29),28)),(((((((16,17),15),(27,12)),(13,(19,18))),(((((23,24),25),21),22),(26,20))),11),10))),((6,7),(5,4))))),3));
	TREE 'Tree 66 from search (criterion: minimize Tree value using character matrix)++' = (2,((1,((9,((30,((31,29),28)),(((((((16,17),15),(27,12)),((13,19),18)),(((((23,24),25),21),22),(26,20))),11),10))),(8,((6,7),(5,4))))),3));
	TREE 'Tree 67 from search (criterion: minimize Tree value using character matrix)++' = (((1,(((9,((30,((31,29),28)),(((((((23,24),25),21),22),(((((16,17),15),(27,12)),(13,(19,18))),(26,20))),11),10))),8),((6,(5,7)),4))),2),3);
	TREE 'Tree 68 from search (criterion: minimize Tree value using character matrix)++' = (((1,(((9,((30,((31,29),28)),(((((((23,24),25),21),22),(((((16,17),15),(27,12)),((13,19),18)),(26,20))),11),10))),8),((6,7),(5,4)))),2),3);
	TREE 'Tree 69 from search (criterion: minimize Tree value using character matrix)++' = (((1,(((9,((30,((31,29),28)),(((((((23,24),25),21),22),((26,((((16,17),15),(27,12)),((13,19),18))),20)),11),10))),8),((6,7),(5,4)))),2),3);
	TREE 'Tree 70 from search (criterion: minimize Tree value using character matrix)++' = (((1,(((9,((30,((31,29),28)),(((((((16,17),15),(27,12)),(13,(19,18))),((26,((((23,24),25),21),22)),20)),11),10))),8),((6,(5,7)),4))),2),3);
	TREE 'Tree 71 from search (criterion: minimize Tree value using character matrix)++' = (((1,(((9,((30,((31,29),28)),(((((((16,17),15),(27,12)),(13,(19,18))),(26,(((((23,24),25),21),22),20))),11),10))),8),((6,(5,7)),4))),2),3);
	TREE 'Tree 72 from search (criterion: minimize Tree value using character matrix)++' = (((1,(((9,((30,((31,29),28)),(((((((16,17),15),(27,12)),(13,(19,18))),((((((23,24),25),21),26),22),20)),11),10))),8),((6,(5,7)),4))),2),3);
	TREE 'Tree 73 from search (criterion: minimize Tree value using character matrix)++' = (((1,(((9,((30,((31,29),28)),(((((((16,17),15),(27,12)),(13,(19,18))),((((((23,24),25),26),21),22),20)),11),10))),8),((6,(5,7)),4))),2),3);
	TREE 'Tree 74 from search (criterion: minimize Tree value using character matrix)++' = (((1,(((9,((30,((31,29),28)),(((((((16,17),15),(27,12)),(13,(19,18))),(((((23,24),25),21),22),(26,20))),11),10))),8),((6,7),(5,4)))),2),3);
	TREE 'Tree 75 from search (criterion: minimize Tree value using character matrix)++' = (((1,(((9,((30,((31,29),28)),(((((((16,17),15),(27,12)),((13,19),18)),((26,((((23,24),25),21),22)),20)),11),10))),8),((6,7),(5,4)))),2),3);
	TREE 'Tree 76 from search (criterion: minimize Tree value using character matrix)++' = (((1,(((9,((30,((31,29),28)),(((((((16,17),15),(27,12)),((13,19),18)),(26,(((((23,24),25),21),22),20))),11),10))),8),((6,7),(5,4)))),2),3);
	TREE 'Tree 77 from search (criterion: minimize Tree value using character matrix)++' = (((1,(((9,((30,((31,29),28)),(((((((16,17),15),(27,12)),((13,19),18)),(((((23,24),25),(20,21)),26),22)),11),10))),8),((6,(5,7)),4))),2),3);
	TREE 'Tree 78 from search (criterion: minimize Tree value using character matrix)++' = (((1,(((9,((30,((31,29),28)),(((((((16,17),15),(27,12)),((13,19),18)),((((((23,24),25),21),26),22),20)),11),10))),8),((6,7),(5,4)))),2),3);
	TREE 'Tree 79 from search (criterion: minimize Tree value using character matrix)++' = (((1,(((9,((30,((31,29),28)),(((((((16,17),15),(27,12)),((13,19),18)),(((((23,24),25),26),(20,21)),22)),11),10))),8),((6,(5,7)),4))),2),3);
	TREE 'Tree 80 from search (criterion: minimize Tree value using character matrix)++' = (((1,(((9,((30,((31,29),28)),(((((((16,17),15),(27,12)),((13,19),18)),((((((23,24),25),26),21),22),20)),11),10))),8),((6,7),(5,4)))),2),3);
	TREE 'Tree 81 from search (criterion: minimize Tree value using character matrix)++' = (((1,(((9,((30,((31,29),28)),(((((((16,17),15),(27,12)),((13,19),18)),(((((23,24),25),21),22),(26,20))),11),10))),8),(7,(5,(6,4))))),2),3);
	TREE 'Tree 82 from search (criterion: minimize Tree value using character matrix)++' = (((1,(8,((9,((30,((31,29),28)),(((((((23,24),25),21),22),(((((16,17),15),(27,12)),(13,(19,18))),(26,20))),11),10))),((6,7),(5,4))))),2),3);
	TREE 'Tree 83 from search (criterion: minimize Tree value using character matrix)++' = (((1,((9,((30,((31,29),28)),(((((((23,24),25),21),22),(((((16,17),15),(27,12)),((13,19),18)),(26,20))),11),10))),(8,((6,7),(5,4))))),2),3);
	TREE 'Tree 84 from search (criterion: minimize Tree value using character matrix)++' = (((1,((9,((30,((31,29),28)),(((((((16,17),15),(27,12)),(13,(19,18))),(((((23,24),25),21),22),(26,20))),11),10))),(8,((6,7),(5,4))))),2),3);
	TREE 'Tree 85 from search (criterion: minimize Tree value using character matrix)++' = (((1,((9,((30,((31,29),28)),(((((((23,24),25),21),22),((26,((((16,17),15),(27,12)),((13,19),18))),20)),11),10))),(8,((6,7),(5,4))))),2),3);
	TREE 'Tree 86 from search (criterion: minimize Tree value using character matrix)++' = (((1,((9,((30,((31,29),28)),(((((((16,17),15),(27,12)),((13,19),18)),((26,((((23,24),25),21),22)),20)),11),10))),(8,((6,7),(5,4))))),2),3);
	TREE 'Tree 87 from search (criterion: minimize Tree value using character matrix)++' = (((1,((9,((30,((31,29),28)),(((((((16,17),15),(27,12)),((13,19),18)),(26,(((((23,24),25),21),22),20))),11),10))),(8,((6,7),(5,4))))),2),3);
	TREE 'Tree 88 from search (criterion: minimize Tree value using character matrix)++' = (((1,((9,((30,((31,29),28)),(((((((16,17),15),(27,12)),((13,19),18)),((((((23,24),25),21),26),22),20)),11),10))),(8,((6,7),(5,4))))),2),3);
	TREE 'Tree 89 from search (criterion: minimize Tree value using character matrix)++' = (((1,((9,((30,((31,29),28)),(((((((16,17),15),(27,12)),((13,19),18)),((((((23,24),25),26),21),22),20)),11),10))),(8,((6,7),(5,4))))),2),3);
	TREE 'Tree 90 from search (criterion: minimize Tree value using character matrix)++' = (((9,((30,((31,29),28)),(((((((16,17),15),(27,12)),((13,19),18)),(((((23,24),25),21),22),(26,20))),11),10))),(8,(1,(2,3)))),((6,(5,7)),4));
	TREE 'Tree 91 from search (criterion: minimize Tree value using character matrix)++' = ((9,((30,((31,29),28)),(((((((16,17),15),(27,12)),((13,19),18)),(((((23,24),25),21),22),(26,20))),11),10))),((8,(1,(2,3))),((6,(5,7)),4)));
	TREE 'Tree 92 from search (criterion: minimize Tree value using character matrix)++' = ((8,(1,(2,3))),((9,((30,((31,29),28)),(((((((23,24),25),21),22),(((((16,17),15),(27,12)),((13,19),18)),(26,20))),11),10))),((6,(5,7)),4)));
	TREE 'Tree 93 from search (criterion: minimize Tree value using character matrix)++' = ((8,(1,(2,3))),((9,((30,((31,29),28)),(((((((16,17),15),(27,12)),(13,(19,18))),(((((23,24),25),21),22),(26,20))),11),10))),((6,(5,7)),4)));
	TREE 'Tree 94 from search (criterion: minimize Tree value using character matrix)++' = ((8,(((6,(5,7)),4),(1,(2,3)))),(9,((30,((31,29),28)),(((((((16,17),15),(27,12)),((13,19),18)),(((((23,24),25),21),22),(26,20))),11),10))));
	TREE 'Tree 95 from search (criterion: minimize Tree value using character matrix)++' = ((8,(1,(2,3))),((9,((30,((31,29),28)),(((((((16,17),15),(27,12)),((13,19),18)),(((((23,24),25),21),22),(26,20))),11),10))),((6,7),(5,4))));
	TREE 'Tree 96 from search (criterion: minimize Tree value using character matrix)++' = (8,((1,(2,3)),((9,((30,((31,29),28)),(((((((23,24),25),21),22),(((((16,17),15),(27,12)),((13,19),18)),(26,20))),11),10))),((6,(5,7)),4))));
	TREE 'Tree 97 from search (criterion: minimize Tree value using character matrix)++' = (8,((1,(2,3)),((9,((30,((31,29),28)),(((((((16,17),15),(27,12)),(13,(19,18))),(((((23,24),25),21),22),(26,20))),11),10))),((6,(5,7)),4))));
	TREE 'Tree 98 from search (criterion: minimize Tree value using character matrix)++' = (8,((1,(2,3)),((9,((30,((31,29),28)),(((((((16,17),15),(27,12)),((13,19),18)),(((((23,24),25),21),22),(26,20))),11),10))),((6,7),(5,4)))));
	TREE 'Tree 99 from search (criterion: minimize Tree value using character matrix)++' = (8,((9,((30,((31,29),28)),(((((((23,24),25),21),22),(((((16,17),15),(27,12)),((13,19),18)),(26,20))),11),10))),((1,(2,3)),((6,(5,7)),4))));
	TREE 'Tree 100 from search (criterion: minimize Tree value using character matrix)++' = (8,((9,((30,((31,29),28)),(((((((23,24),25),21),22),((26,((((16,17),15),(27,12)),((13,19),18))),20)),11),10))),((1,(2,3)),((6,(5,7)),4))));

END;


BEGIN TREES[!'Parameters: Tree search criterion: minimize Tree value using character matrix'];
	Title 'Trees from Mesquite''s heuristic search';
	ID 018481ae70c08;
	LINK Taxa = Taxa;
	TRANSLATE
[0] 		1 Limnoscelis,
[1] 		2 Cotylorhynchus,
[2] 		3 Eothyris,
[3] 		4 Captorhinus,
[4] 		5 Paleothyris,
[5] 		6 Petrolacosaurus,
[6] 		7 Protorothyris,
[7] 		8 Mesosaurus,
[8] 		9 Milleretta,
[9] 		10 Australothyris,
[10] 		11 Microleter,
[11] 		12 Nyctiphruretus,
[12] 		13 Macroleter,
[13] 		14 Bradysaurus,
[14] 		15 Procolophon,
[15] 		16 Owenetta,
[16] 		17 Barasaurus,
[17] 		18 Nycteroleter,
[18] 		19 Emeroleter,
[19] 		20 Lanthanosuchus,
[20] 		21 Acleistorhinus,
[21] 		22 Feeserpeton,
[22] 		23 Colobomycter_pholeter,
[23] 		24 Colobomycter_vaughni,
[24] 		25 Delorhynchus_cifellii,
[25] 		26 Karutia_fortunata,
[26] 		27 Abyssomedon,
[27] 		28 Eudibamus,
[28] 		29 Belebey,
[29] 		30 Erpetonyx,
[30] 		31 Bolosaurus;
	TREE 'Tree 1 from search (criterion: minimize Tree value using character matrix)' = (((1,((8,((10,(((((15,(17,16)),(12,27)),(14,(18,(19,13)))),(((28,(31,29)),30),(((20,21),(((23,24),25),26)),22))),11)),9)),(7,(6,(5,4))))),2),3);
	TREE 'Tree 2 from search (criterion: minimize Tree value using character matrix)' = ((2,3),(1,((8,((10,(((((15,(17,16)),(12,27)),(14,(18,(19,13)))),(((28,(31,29)),30),(((20,21),(((23,24),25),26)),22))),11)),9)),(7,(6,(5,4))))));
	TREE 'Tree 3 from search (criterion: minimize Tree value using character matrix)' = (2,((1,((8,((10,(((((15,(17,16)),(12,27)),(14,(18,(19,13)))),(((28,(31,29)),30),(((20,21),(((23,24),25),26)),22))),11)),9)),(7,(6,(5,4))))),3));
	TREE 'Tree 4 from search (criterion: minimize Tree value using character matrix)' = (((1,(8,(((10,(((((15,(17,16)),(12,27)),(14,(18,(19,13)))),(((28,(31,29)),30),(((20,21),(((23,24),25),26)),22))),11)),9),(7,(6,(5,4)))))),2),3);
	TREE 'Tree 5 from search (criterion: minimize Tree value using character matrix)' = (((1,(((10,(((((15,(17,16)),(12,27)),(14,(18,(19,13)))),(((28,(31,29)),30),(((20,21),(((23,24),25),26)),22))),11)),9),(8,(7,(6,(5,4)))))),2),3);
	TREE 'Tree 6 from search (criterion: minimize Tree value using character matrix)' = (((1,((8,((10,(((((15,(17,16)),(12,27)),(14,((19,18),13))),(((28,(31,29)),30),(((20,21),(((23,24),25),26)),22))),11)),9)),(7,(6,(5,4))))),2),3);
	TREE 'Tree 7 from search (criterion: minimize Tree value using character matrix)' = (((1,((8,((10,(((((15,(17,16)),(12,27)),(14,(18,(19,13)))),(((28,(31,29)),30),(((20,21),(((23,24),25),26)),22))),11)),9)),((6,7),(5,4)))),2),3);
	TREE 'Tree 8 from search (criterion: minimize Tree value using character matrix)' = ((1,(2,3)),((8,((10,(((((15,(17,16)),(12,27)),(14,(18,(19,13)))),(((28,(31,29)),30),(((20,21),(((23,24),25),26)),22))),11)),9)),(7,(6,(5,4)))));
	TREE 'Tree 9 from search (criterion: minimize Tree value using character matrix)' = (1,((2,3),((8,((10,(((((15,(17,16)),(12,27)),(14,(18,(19,13)))),(((28,(31,29)),30),(((20,21),(((23,24),25),26)),22))),11)),9)),(7,(6,(5,4))))));
	TREE 'Tree 10 from search (criterion: minimize Tree value using character matrix)' = ((2,3),(1,(8,(((10,(((((15,(17,16)),(12,27)),(14,(18,(19,13)))),(((28,(31,29)),30),(((20,21),(((23,24),25),26)),22))),11)),9),(7,(6,(5,4)))))));
	TREE 'Tree 11 from search (criterion: minimize Tree value using character matrix)' = ((2,3),(1,(((10,(((((15,(17,16)),(12,27)),(14,(18,(19,13)))),(((28,(31,29)),30),(((20,21),(((23,24),25),26)),22))),11)),9),(8,(7,(6,(5,4)))))));
	TREE 'Tree 12 from search (criterion: minimize Tree value using character matrix)' = ((2,3),(1,((8,((10,(((((15,(17,16)),(12,27)),(14,((19,18),13))),(((28,(31,29)),30),(((20,21),(((23,24),25),26)),22))),11)),9)),(7,(6,(5,4))))));
	TREE 'Tree 13 from search (criterion: minimize Tree value using character matrix)' = ((2,3),(1,((8,((10,(((((15,(17,16)),(12,27)),(14,(18,(19,13)))),(((28,(31,29)),30),(((20,21),(((23,24),25),26)),22))),11)),9)),((6,7),(5,4)))));
	TREE 'Tree 14 from search (criterion: minimize Tree value using character matrix)' = (2,((1,(8,(((10,(((((15,(17,16)),(12,27)),(14,(18,(19,13)))),(((28,(31,29)),30),(((20,21),(((23,24),25),26)),22))),11)),9),(7,(6,(5,4)))))),3));
	TREE 'Tree 15 from search (criterion: minimize Tree value using character matrix)' = (2,((1,(((10,(((((15,(17,16)),(12,27)),(14,(18,(19,13)))),(((28,(31,29)),30),(((20,21),(((23,24),25),26)),22))),11)),9),(8,(7,(6,(5,4)))))),3));
	TREE 'Tree 16 from search (criterion: minimize Tree value using character matrix)' = (2,((1,((8,((10,(((((15,(17,16)),(12,27)),(14,((19,18),13))),(((28,(31,29)),30),(((20,21),(((23,24),25),26)),22))),11)),9)),(7,(6,(5,4))))),3));
	TREE 'Tree 17 from search (criterion: minimize Tree value using character matrix)' = (2,((1,((8,((10,(((((15,(17,16)),(12,27)),(14,(18,(19,13)))),(((28,(31,29)),30),(((20,21),(((23,24),25),26)),22))),11)),9)),((6,7),(5,4)))),3));
	TREE 'Tree 18 from search (criterion: minimize Tree value using character matrix)' = (((1,(8,(((10,(((((15,(17,16)),(12,27)),(14,((19,18),13))),(((28,(31,29)),30),(((20,21),(((23,24),25),26)),22))),11)),9),(7,(6,(5,4)))))),2),3);
	TREE 'Tree 19 from search (criterion: minimize Tree value using character matrix)' = (((1,(8,(((10,(((((15,(17,16)),(12,27)),(14,(18,(19,13)))),(((28,(31,29)),30),(((20,21),(((23,24),25),26)),22))),11)),9),((6,7),(5,4))))),2),3);
	TREE 'Tree 20 from search (criterion: minimize Tree value using character matrix)' = (((1,(((10,(((((15,(17,16)),(12,27)),(14,((19,18),13))),(((28,(31,29)),30),(((20,21),(((23,24),25),26)),22))),11)),9),(8,(7,(6,(5,4)))))),2),3);
	TREE 'Tree 21 from search (criterion: minimize Tree value using character matrix)' = (((1,(((10,(((((15,(17,16)),(12,27)),(14,(18,(19,13)))),(((28,(31,29)),30),(((20,21),(((23,24),25),26)),22))),11)),9),(8,((6,7),(5,4))))),2),3);
	TREE 'Tree 22 from search (criterion: minimize Tree value using character matrix)' = (((1,((8,((10,(((((15,(17,16)),(12,27)),(14,((19,18),13))),(((28,(31,29)),30),(((20,21),(((23,24),25),26)),22))),11)),9)),((6,7),(5,4)))),2),3);
	TREE 'Tree 23 from search (criterion: minimize Tree value using character matrix)' = (((8,((10,(((((15,(17,16)),(12,27)),(14,(18,(19,13)))),(((28,(31,29)),30),(((20,21),(((23,24),25),26)),22))),11)),9)),(1,(2,3))),(7,(6,(5,4))));
	TREE 'Tree 24 from search (criterion: minimize Tree value using character matrix)' = (((8,(1,(2,3))),((10,(((((15,(17,16)),(12,27)),(14,(18,(19,13)))),(((28,(31,29)),30),(((20,21),(((23,24),25),26)),22))),11)),9)),(7,(6,(5,4))));
	TREE 'Tree 25 from search (criterion: minimize Tree value using character matrix)' = ((8,((1,(2,3)),((10,(((((15,(17,16)),(12,27)),(14,(18,(19,13)))),(((28,(31,29)),30),(((20,21),(((23,24),25),26)),22))),11)),9))),(7,(6,(5,4))));
	TREE 'Tree 26 from search (criterion: minimize Tree value using character matrix)' = ((8,((10,(((((15,(17,16)),(12,27)),(14,(18,(19,13)))),(((28,(31,29)),30),(((20,21),(((23,24),25),26)),22))),11)),9)),((1,(2,3)),(7,(6,(5,4)))));
	TREE 'Tree 27 from search (criterion: minimize Tree value using character matrix)' = (((1,(2,3)),(((10,(((((15,(17,16)),(12,27)),(14,(18,(19,13)))),(((28,(31,29)),30),(((20,21),(((23,24),25),26)),22))),11)),9),(7,(6,(5,4))))),8);
	TREE 'Tree 28 from search (criterion: minimize Tree value using character matrix)' = (((1,(2,3)),8),(((10,(((((15,(17,16)),(12,27)),(14,(18,(19,13)))),(((28,(31,29)),30),(((20,21),(((23,24),25),26)),22))),11)),9),(7,(6,(5,4)))));
	TREE 'Tree 29 from search (criterion: minimize Tree value using character matrix)' = ((1,(2,3)),(8,(((10,(((((15,(17,16)),(12,27)),(14,(18,(19,13)))),(((28,(31,29)),30),(((20,21),(((23,24),25),26)),22))),11)),9),(7,(6,(5,4))))));
	TREE 'Tree 30 from search (criterion: minimize Tree value using character matrix)' = ((1,(2,3)),(((10,(((((15,(17,16)),(12,27)),(14,(18,(19,13)))),(((28,(31,29)),30),(((20,21),(((23,24),25),26)),22))),11)),9),(8,(7,(6,(5,4))))));
	TREE 'Tree 31 from search (criterion: minimize Tree value using character matrix)' = (((1,(2,3)),(8,(7,(6,(5,4))))),((10,(((((15,(17,16)),(12,27)),(14,(18,(19,13)))),(((28,(31,29)),30),(((20,21),(((23,24),25),26)),22))),11)),9));
	TREE 'Tree 32 from search (criterion: minimize Tree value using character matrix)' = (((1,(2,3)),((10,(((((15,(17,16)),(12,27)),(14,(18,(19,13)))),(((28,(31,29)),30),(((20,21),(((23,24),25),26)),22))),11)),9)),(8,(7,(6,(5,4)))));
	TREE 'Tree 33 from search (criterion: minimize Tree value using character matrix)' = ((1,(2,3)),((8,((10,(((((15,(17,16)),(12,27)),(14,((19,18),13))),(((28,(31,29)),30),(((20,21),(((23,24),25),26)),22))),11)),9)),(7,(6,(5,4)))));
	TREE 'Tree 34 from search (criterion: minimize Tree value using character matrix)' = ((1,(2,3)),((8,((10,(((((15,(17,16)),(12,27)),(14,(18,(19,13)))),(((28,(31,29)),30),(((20,21),(((23,24),25),26)),22))),11)),9)),((6,7),(5,4))));
	TREE 'Tree 35 from search (criterion: minimize Tree value using character matrix)' = (1,((2,3),(8,(((10,(((((15,(17,16)),(12,27)),(14,(18,(19,13)))),(((28,(31,29)),30),(((20,21),(((23,24),25),26)),22))),11)),9),(7,(6,(5,4)))))));
	TREE 'Tree 36 from search (criterion: minimize Tree value using character matrix)' = (1,((2,3),(((10,(((((15,(17,16)),(12,27)),(14,(18,(19,13)))),(((28,(31,29)),30),(((20,21),(((23,24),25),26)),22))),11)),9),(8,(7,(6,(5,4)))))));
	TREE 'Tree 37 from search (criterion: minimize Tree value using character matrix)' = (1,((2,3),((8,((10,(((((15,(17,16)),(12,27)),(14,((19,18),13))),(((28,(31,29)),30),(((20,21),(((23,24),25),26)),22))),11)),9)),(7,(6,(5,4))))));
	TREE 'Tree 38 from search (criterion: minimize Tree value using character matrix)' = (1,((2,3),((8,((10,(((((15,(17,16)),(12,27)),(14,(18,(19,13)))),(((28,(31,29)),30),(((20,21),(((23,24),25),26)),22))),11)),9)),((6,7),(5,4)))));
	TREE 'Tree 39 from search (criterion: minimize Tree value using character matrix)' = ((2,3),(1,(8,(((10,(((((15,(17,16)),(12,27)),(14,((19,18),13))),(((28,(31,29)),30),(((20,21),(((23,24),25),26)),22))),11)),9),(7,(6,(5,4)))))));
	TREE 'Tree 40 from search (criterion: minimize Tree value using character matrix)' = ((2,3),(1,(8,(((10,(((((15,(17,16)),(12,27)),(14,(18,(19,13)))),(((28,(31,29)),30),(((20,21),(((23,24),25),26)),22))),11)),9),((6,7),(5,4))))));
	TREE 'Tree 41 from search (criterion: minimize Tree value using character matrix)' = ((2,3),(1,(((10,(((((15,(17,16)),(12,27)),(14,((19,18),13))),(((28,(31,29)),30),(((20,21),(((23,24),25),26)),22))),11)),9),(8,(7,(6,(5,4)))))));
	TREE 'Tree 42 from search (criterion: minimize Tree value using character matrix)' = ((2,3),(1,(((10,(((((15,(17,16)),(12,27)),(14,(18,(19,13)))),(((28,(31,29)),30),(((20,21),(((23,24),25),26)),22))),11)),9),(8,((6,7),(5,4))))));
	TREE 'Tree 43 from search (criterion: minimize Tree value using character matrix)' = ((2,3),(1,((8,((10,(((((15,(17,16)),(12,27)),(14,((19,18),13))),(((28,(31,29)),30),(((20,21),(((23,24),25),26)),22))),11)),9)),((6,7),(5,4)))));
	TREE 'Tree 44 from search (criterion: minimize Tree value using character matrix)' = (2,((1,(8,(((10,(((((15,(17,16)),(12,27)),(14,((19,18),13))),(((28,(31,29)),30),(((20,21),(((23,24),25),26)),22))),11)),9),(7,(6,(5,4)))))),3));
	TREE 'Tree 45 from search (criterion: minimize Tree value using character matrix)' = (2,((1,(8,(((10,(((((15,(17,16)),(12,27)),(14,(18,(19,13)))),(((28,(31,29)),30),(((20,21),(((23,24),25),26)),22))),11)),9),((6,7),(5,4))))),3));
	TREE 'Tree 46 from search (criterion: minimize Tree value using character matrix)' = (2,((1,(((10,(((((15,(17,16)),(12,27)),(14,((19,18),13))),(((28,(31,29)),30),(((20,21),(((23,24),25),26)),22))),11)),9),(8,(7,(6,(5,4)))))),3));
	TREE 'Tree 47 from search (criterion: minimize Tree value using character matrix)' = (2,((1,(((10,(((((15,(17,16)),(12,27)),(14,(18,(19,13)))),(((28,(31,29)),30),(((20,21),(((23,24),25),26)),22))),11)),9),(8,((6,7),(5,4))))),3));
	TREE 'Tree 48 from search (criterion: minimize Tree value using character matrix)' = (2,((1,((8,((10,(((((15,(17,16)),(12,27)),(14,((19,18),13))),(((28,(31,29)),30),(((20,21),(((23,24),25),26)),22))),11)),9)),((6,7),(5,4)))),3));
	TREE 'Tree 49 from search (criterion: minimize Tree value using character matrix)' = (((1,(8,(((10,(((((15,(17,16)),(12,27)),(14,((19,18),13))),(((28,(31,29)),30),(((20,21),(((23,24),25),26)),22))),11)),9),((6,7),(5,4))))),2),3);
	TREE 'Tree 50 from search (criterion: minimize Tree value using character matrix)' = (((1,(8,(((10,(((((15,(17,16)),(12,27)),(14,(18,(19,13)))),(((28,(31,29)),30),(((20,21),(((23,24),25),26)),22))),11)),9),((6,(5,7)),4)))),2),3);
	TREE 'Tree 51 from search (criterion: minimize Tree value using character matrix)' = (((1,(((10,(((((15,(17,16)),(12,27)),(14,((19,18),13))),(((28,(31,29)),30),(((20,21),(((23,24),25),26)),22))),11)),9),(8,((6,7),(5,4))))),2),3);
	TREE 'Tree 52 from search (criterion: minimize Tree value using character matrix)' = ((7,((8,((10,(((((15,(17,16)),(12,27)),(14,(18,(19,13)))),(((28,(31,29)),30),(((20,21),(((23,24),25),26)),22))),11)),9)),(1,(2,3)))),(6,(5,4)));
	TREE 'Tree 53 from search (criterion: minimize Tree value using character matrix)' = (7,(((8,((10,(((((15,(17,16)),(12,27)),(14,(18,(19,13)))),(((28,(31,29)),30),(((20,21),(((23,24),25),26)),22))),11)),9)),(1,(2,3))),(6,(5,4))));
	TREE 'Tree 54 from search (criterion: minimize Tree value using character matrix)' = (7,(6,(((8,((10,(((((15,(17,16)),(12,27)),(14,(18,(19,13)))),(((28,(31,29)),30),(((20,21),(((23,24),25),26)),22))),11)),9)),(1,(2,3))),(5,4))));
	TREE 'Tree 55 from search (criterion: minimize Tree value using character matrix)' = (((((10,(((((15,(17,16)),(12,27)),(14,(18,(19,13)))),(((28,(31,29)),30),(((20,21),(((23,24),25),26)),22))),11)),9),(1,(2,3))),(7,(6,(5,4)))),8);
	TREE 'Tree 56 from search (criterion: minimize Tree value using character matrix)' = (((8,(1,(2,3))),(7,(6,(5,4)))),((10,(((((15,(17,16)),(12,27)),(14,(18,(19,13)))),(((28,(31,29)),30),(((20,21),(((23,24),25),26)),22))),11)),9));
	TREE 'Tree 57 from search (criterion: minimize Tree value using character matrix)' = (((8,((10,(((((15,(17,16)),(12,27)),(14,((19,18),13))),(((28,(31,29)),30),(((20,21),(((23,24),25),26)),22))),11)),9)),(1,(2,3))),(7,(6,(5,4))));
	TREE 'Tree 58 from search (criterion: minimize Tree value using character matrix)' = (((8,((10,(((((15,(17,16)),(12,27)),(14,(18,(19,13)))),(((28,(31,29)),30),(((20,21),(((23,24),25),26)),22))),11)),9)),(1,(2,3))),((6,7),(5,4)));
	TREE 'Tree 59 from search (criterion: minimize Tree value using character matrix)' = ((((8,((10,(((((15,(17,16)),(12,27)),(14,(18,(19,13)))),(((28,(31,29)),30),(((20,21),(((23,24),25),26)),22))),11)),9)),(1,(2,3))),(7,6)),(5,4));
	TREE 'Tree 60 from search (criterion: minimize Tree value using character matrix)' = ((((8,((10,(((((15,(17,16)),(12,27)),(14,(18,(19,13)))),(((28,(31,29)),30),(((20,21),(((23,24),25),26)),22))),11)),9)),(1,(2,3))),(5,4)),(7,6));
	TREE 'Tree 61 from search (criterion: minimize Tree value using character matrix)' = ((7,((8,(1,(2,3))),((10,(((((15,(17,16)),(12,27)),(14,(18,(19,13)))),(((28,(31,29)),30),(((20,21),(((23,24),25),26)),22))),11)),9))),(6,(5,4)));
	TREE 'Tree 62 from search (criterion: minimize Tree value using character matrix)' = (7,(((8,(1,(2,3))),((10,(((((15,(17,16)),(12,27)),(14,(18,(19,13)))),(((28,(31,29)),30),(((20,21),(((23,24),25),26)),22))),11)),9)),(6,(5,4))));
	TREE 'Tree 63 from search (criterion: minimize Tree value using character matrix)' = (7,(6,(((8,(1,(2,3))),((10,(((((15,(17,16)),(12,27)),(14,(18,(19,13)))),(((28,(31,29)),30),(((20,21),(((23,24),25),26)),22))),11)),9)),(5,4))));
	TREE 'Tree 64 from search (criterion: minimize Tree value using character matrix)' = (((8,(1,(2,3))),((10,(((((15,(17,16)),(12,27)),(14,((19,18),13))),(((28,(31,29)),30),(((20,21),(((23,24),25),26)),22))),11)),9)),(7,(6,(5,4))));
	TREE 'Tree 65 from search (criterion: minimize Tree value using character matrix)' = ((8,((7,(6,(5,4))),(1,(2,3)))),((10,(((((15,(17,16)),(12,27)),(14,(18,(19,13)))),(((28,(31,29)),30),(((20,21),(((23,24),25),26)),22))),11)),9));
	TREE 'Tree 66 from search (criterion: minimize Tree value using character matrix)' = (((8,(1,(2,3))),((10,(((((15,(17,16)),(12,27)),(14,(18,(19,13)))),(((28,(31,29)),30),(((20,21),(((23,24),25),26)),22))),11)),9)),((6,7),(5,4)));
	TREE 'Tree 67 from search (criterion: minimize Tree value using character matrix)' = ((((8,(1,(2,3))),((10,(((((15,(17,16)),(12,27)),(14,(18,(19,13)))),(((28,(31,29)),30),(((20,21),(((23,24),25),26)),22))),11)),9)),(7,6)),(5,4));
	TREE 'Tree 68 from search (criterion: minimize Tree value using character matrix)' = ((((8,(1,(2,3))),((10,(((((15,(17,16)),(12,27)),(14,(18,(19,13)))),(((28,(31,29)),30),(((20,21),(((23,24),25),26)),22))),11)),9)),(5,4)),(7,6));
	TREE 'Tree 69 from search (criterion: minimize Tree value using character matrix)' = ((7,(8,((1,(2,3)),((10,(((((15,(17,16)),(12,27)),(14,(18,(19,13)))),(((28,(31,29)),30),(((20,21),(((23,24),25),26)),22))),11)),9)))),(6,(5,4)));
	TREE 'Tree 70 from search (criterion: minimize Tree value using character matrix)' = (7,((8,((1,(2,3)),((10,(((((15,(17,16)),(12,27)),(14,(18,(19,13)))),(((28,(31,29)),30),(((20,21),(((23,24),25),26)),22))),11)),9))),(6,(5,4))));
	TREE 'Tree 71 from search (criterion: minimize Tree value using character matrix)' = (7,(6,((8,((1,(2,3)),((10,(((((15,(17,16)),(12,27)),(14,(18,(19,13)))),(((28,(31,29)),30),(((20,21),(((23,24),25),26)),22))),11)),9))),(5,4))));
	TREE 'Tree 72 from search (criterion: minimize Tree value using character matrix)' = ((8,((1,(2,3)),((10,(((((15,(17,16)),(12,27)),(14,((19,18),13))),(((28,(31,29)),30),(((20,21),(((23,24),25),26)),22))),11)),9))),(7,(6,(5,4))));
	TREE 'Tree 73 from search (criterion: minimize Tree value using character matrix)' = (8,(((1,(2,3)),(7,(6,(5,4)))),((10,(((((15,(17,16)),(12,27)),(14,(18,(19,13)))),(((28,(31,29)),30),(((20,21),(((23,24),25),26)),22))),11)),9)));
	TREE 'Tree 74 from search (criterion: minimize Tree value using character matrix)' = ((8,((1,(2,3)),((10,(((((15,(17,16)),(12,27)),(14,(18,(19,13)))),(((28,(31,29)),30),(((20,21),(((23,24),25),26)),22))),11)),9))),((6,7),(5,4)));
	TREE 'Tree 75 from search (criterion: minimize Tree value using character matrix)' = (((8,((1,(2,3)),((10,(((((15,(17,16)),(12,27)),(14,(18,(19,13)))),(((28,(31,29)),30),(((20,21),(((23,24),25),26)),22))),11)),9))),(7,6)),(5,4));
	TREE 'Tree 76 from search (criterion: minimize Tree value using character matrix)' = (((8,((1,(2,3)),((10,(((((15,(17,16)),(12,27)),(14,(18,(19,13)))),(((28,(31,29)),30),(((20,21),(((23,24),25),26)),22))),11)),9))),(5,4)),(7,6));
	TREE 'Tree 77 from search (criterion: minimize Tree value using character matrix)' = ((8,((10,(((((15,(17,16)),(12,27)),(14,((19,18),13))),(((28,(31,29)),30),(((20,21),(((23,24),25),26)),22))),11)),9)),((1,(2,3)),(7,(6,(5,4)))));
	TREE 'Tree 78 from search (criterion: minimize Tree value using character matrix)' = ((8,((10,(((((15,(17,16)),(12,27)),(14,(18,(19,13)))),(((28,(31,29)),30),(((20,21),(((23,24),25),26)),22))),11)),9)),((1,(2,3)),((6,7),(5,4))));
	TREE 'Tree 79 from search (criterion: minimize Tree value using character matrix)' = (((1,(2,3)),(((10,(((((15,(17,16)),(12,27)),(14,((19,18),13))),(((28,(31,29)),30),(((20,21),(((23,24),25),26)),22))),11)),9),(7,(6,(5,4))))),8);
	TREE 'Tree 80 from search (criterion: minimize Tree value using character matrix)' = (((1,(2,3)),(((10,(((((15,(17,16)),(12,27)),(14,(18,(19,13)))),(((28,(31,29)),30),(((20,21),(((23,24),25),26)),22))),11)),9),((6,7),(5,4)))),8);
	TREE 'Tree 81 from search (criterion: minimize Tree value using character matrix)' = (((1,(2,3)),8),(((10,(((((15,(17,16)),(12,27)),(14,((19,18),13))),(((28,(31,29)),30),(((20,21),(((23,24),25),26)),22))),11)),9),(7,(6,(5,4)))));
	TREE 'Tree 82 from search (criterion: minimize Tree value using character matrix)' = (((1,(2,3)),8),(((10,(((((15,(17,16)),(12,27)),(14,(18,(19,13)))),(((28,(31,29)),30),(((20,21),(((23,24),25),26)),22))),11)),9),((6,7),(5,4))));
	TREE 'Tree 83 from search (criterion: minimize Tree value using character matrix)' = ((1,(2,3)),(8,(((10,(((((15,(17,16)),(12,27)),(14,((19,18),13))),(((28,(31,29)),30),(((20,21),(((23,24),25),26)),22))),11)),9),(7,(6,(5,4))))));
	TREE 'Tree 84 from search (criterion: minimize Tree value using character matrix)' = ((1,(2,3)),(8,(((10,(((((15,(17,16)),(12,27)),(14,(18,(19,13)))),(((28,(31,29)),30),(((20,21),(((23,24),25),26)),22))),11)),9),((6,7),(5,4)))));
	TREE 'Tree 85 from search (criterion: minimize Tree value using character matrix)' = ((1,(2,3)),(((10,(((((15,(17,16)),(12,27)),(14,((19,18),13))),(((28,(31,29)),30),(((20,21),(((23,24),25),26)),22))),11)),9),(8,(7,(6,(5,4))))));
	TREE 'Tree 86 from search (criterion: minimize Tree value using character matrix)' = ((1,(2,3)),(((10,(((((15,(17,16)),(12,27)),(14,(18,(19,13)))),(((28,(31,29)),30),(((20,21),(((23,24),25),26)),22))),11)),9),(8,((6,7),(5,4)))));
	TREE 'Tree 87 from search (criterion: minimize Tree value using character matrix)' = (((10,(((((15,(17,16)),(12,27)),(14,(18,(19,13)))),(((28,(31,29)),30),(((20,21),(((23,24),25),26)),22))),11)),((1,(2,3)),(8,(7,(6,(5,4)))))),9);
	TREE 'Tree 88 from search (criterion: minimize Tree value using character matrix)' = ((10,(((((15,(17,16)),(12,27)),(14,(18,(19,13)))),(((28,(31,29)),30),(((20,21),(((23,24),25),26)),22))),11)),(((1,(2,3)),(8,(7,(6,(5,4))))),9));
	TREE 'Tree 89 from search (criterion: minimize Tree value using character matrix)' = (((1,(2,3)),(8,((6,7),(5,4)))),((10,(((((15,(17,16)),(12,27)),(14,(18,(19,13)))),(((28,(31,29)),30),(((20,21),(((23,24),25),26)),22))),11)),9));
	TREE 'Tree 90 from search (criterion: minimize Tree value using character matrix)' = (((1,(2,3)),(8,(7,(6,(5,4))))),((10,(((((15,(17,16)),(12,27)),(14,((19,18),13))),(((28,(31,29)),30),(((20,21),(((23,24),25),26)),22))),11)),9));
	TREE 'Tree 91 from search (criterion: minimize Tree value using character matrix)' = (((1,(2,3)),((10,(((((15,(17,16)),(12,27)),(14,((19,18),13))),(((28,(31,29)),30),(((20,21),(((23,24),25),26)),22))),11)),9)),(8,(7,(6,(5,4)))));
	TREE 'Tree 92 from search (criterion: minimize Tree value using character matrix)' = (((1,(2,3)),((10,(((((15,(17,16)),(12,27)),(14,(18,(19,13)))),(((28,(31,29)),30),(((20,21),(((23,24),25),26)),22))),11)),9)),(8,((6,7),(5,4))));
	TREE 'Tree 93 from search (criterion: minimize Tree value using character matrix)' = ((1,(2,3)),((8,((10,(((((15,(17,16)),(12,27)),(14,((19,18),13))),(((28,(31,29)),30),(((20,21),(((23,24),25),26)),22))),11)),9)),((6,7),(5,4))));
	TREE 'Tree 94 from search (criterion: minimize Tree value using character matrix)' = (1,((2,3),(8,(((10,(((((15,(17,16)),(12,27)),(14,((19,18),13))),(((28,(31,29)),30),(((20,21),(((23,24),25),26)),22))),11)),9),(7,(6,(5,4)))))));
	TREE 'Tree 95 from search (criterion: minimize Tree value using character matrix)' = (1,((2,3),(8,(((10,(((((15,(17,16)),(12,27)),(14,(18,(19,13)))),(((28,(31,29)),30),(((20,21),(((23,24),25),26)),22))),11)),9),((6,7),(5,4))))));
	TREE 'Tree 96 from search (criterion: minimize Tree value using character matrix)' = (1,((2,3),(((10,(((((15,(17,16)),(12,27)),(14,((19,18),13))),(((28,(31,29)),30),(((20,21),(((23,24),25),26)),22))),11)),9),(8,(7,(6,(5,4)))))));
	TREE 'Tree 97 from search (criterion: minimize Tree value using character matrix)' = (1,((2,3),(((10,(((((15,(17,16)),(12,27)),(14,(18,(19,13)))),(((28,(31,29)),30),(((20,21),(((23,24),25),26)),22))),11)),9),(8,((6,7),(5,4))))));
	TREE 'Tree 98 from search (criterion: minimize Tree value using character matrix)' = (1,((2,3),((8,((10,(((((15,(17,16)),(12,27)),(14,((19,18),13))),(((28,(31,29)),30),(((20,21),(((23,24),25),26)),22))),11)),9)),((6,7),(5,4)))));
	TREE 'Tree 99 from search (criterion: minimize Tree value using character matrix)' = ((2,3),(1,(8,(((10,(((((15,(17,16)),(12,27)),(14,((19,18),13))),(((28,(31,29)),30),(((20,21),(((23,24),25),26)),22))),11)),9),((6,7),(5,4))))));
	TREE 'Tree 100 from search (criterion: minimize Tree value using character matrix)' = ((2,3),(1,(8,(((10,(((((15,(17,16)),(12,27)),(14,(18,(19,13)))),(((28,(31,29)),30),(((20,21),(((23,24),25),26)),22))),11)),9),((6,(5,7)),4)))));

END;


BEGIN NOTES;

	TEXT   CHARACTER = 1 TEXT = 166;

	TEXT   CHARACTER = 2 TEXT = 177;

	TEXT   CHARACTER = 3 TEXT = 173;
	TEXT   TAXON = 25 CHARACTER = 3 TEXT = 'Modified from Cisneros et al. (2020).';

	TEXT   CHARACTER = 4 TEXT = 178;

	TEXT   CHARACTER = 5 TEXT = 180;

	TEXT   CHARACTER = 6 TEXT = 179;

	TEXT   CHARACTER = 7 TEXT = 165;

	TEXT   CHARACTER = 8 TEXT = 29;

	TEXT   CHARACTER = 10 TEXT = 30;

	TEXT   CHARACTER = 11 TEXT = 35;
	TEXT   TAXON = 13 CHARACTER = 11 TEXT = 'Modified from ? based on Tsuji et al. (2006).';

	TEXT   CHARACTER = 12 TEXT = 35;

	TEXT   CHARACTER = 13 TEXT = 181;

	TEXT   CHARACTER = 14 TEXT = 174;

	TEXT   CHARACTER = 15 TEXT = 28;

	TEXT   CHARACTER = 16 TEXT = 34;

	TEXT   CHARACTER = 17 TEXT = 1;

	TEXT   CHARACTER = 18 TEXT = 2;

	TEXT   CHARACTER = 19 TEXT = 193;

	TEXT   CHARACTER = 20 TEXT = 15;

	TEXT   CHARACTER = 21 TEXT = 16;

	TEXT   CHARACTER = 23 TEXT = 53;

	TEXT   CHARACTER = 24 TEXT = 54;
	TEXT   TAXON = 23 CHARACTER = 24 TEXT = 'Modified from 0 based on MacDougall et al. (2017)';

	TEXT   CHARACTER = 25 TEXT = 182;
	TEXT   TAXON = 20 CHARACTER = 25 TEXT = Modified_from_?;
	TEXT   TAXON = 21 CHARACTER = 25 TEXT = 'Modified from 0 based on deBraga & Reisz (1995)';

	TEXT   CHARACTER = 26 TEXT = 183;
	TEXT   TAXON = 5 CHARACTER = 26 TEXT = Modified_from_1;
	TEXT   TAXON = 6 CHARACTER = 26 TEXT = Modified_from_1;

	TEXT   CHARACTER = 27 TEXT = 33;

	TEXT   CHARACTER = 28 TEXT = 11;

	TEXT   CHARACTER = 29 TEXT = 12;
	TEXT   TAXON = 23 CHARACTER = 29 TEXT = 'Modified from 1 based on Modesto & Reisz (2008)';

	TEXT   CHARACTER = 30 TEXT = 13;

	TEXT   CHARACTER = 31 TEXT = 14;
	TEXT   TAXON = 26 CHARACTER = 31 TEXT = 'Modified from 0 based on Cisneros et al. (2020)';

	TEXT   CHARACTER = 32 TEXT = 3;
	TEXT   TAXON = 26 CHARACTER = 32 TEXT = 'Modified from 1 based on Cisneros et al. (2020)';

	TEXT   CHARACTER = 33 TEXT = 187;

	TEXT   CHARACTER = 34 TEXT = 4;
	TEXT   TAXON = 26 CHARACTER = 34 TEXT = 'Modified from 0 based on Cisneros et al. (2020)';

	TEXT   CHARACTER = 35 TEXT = '175, removed ch. st. 2 as was not applicable to taxa';

	TEXT   CHARACTER = 36 TEXT = 5;
	TEXT   TAXON = 26 CHARACTER = 36 TEXT = 'Modified from 1 based on Cisneros et al. (2020)';

	TEXT   CHARACTER = 37 TEXT = 189;
	TEXT   TAXON = 22 CHARACTER = 37 TEXT = 'Modified from 2 based on MacDougall & Reisz (2012).';

	TEXT   CHARACTER = 38 TEXT = 6;

	TEXT   CHARACTER = 39 TEXT = 7;

	TEXT   CHARACTER = 40 TEXT = 8;

	TEXT   CHARACTER = 41 TEXT = 18;

	TEXT   CHARACTER = 42 TEXT = 10;

	TEXT   CHARACTER = 43 TEXT = 32;

	TEXT   CHARACTER = 44 TEXT = 18;

	TEXT   CHARACTER = 45 TEXT = 19;

	TEXT   CHARACTER = 46 TEXT = 20;

	TEXT   CHARACTER = 47 TEXT = 192;

	TEXT   CHARACTER = 48 TEXT = 170;

	TEXT   CHARACTER = 49 TEXT = 171;

	TEXT   CHARACTER = 50 TEXT = 21;

	TEXT   CHARACTER = 51 TEXT = 52;

	TEXT   CHARACTER = 52 TEXT = 22;

	TEXT   CHARACTER = 53 TEXT = 23;

	TEXT   CHARACTER = 54 TEXT = 24;

	TEXT   CHARACTER = 55 TEXT = 25;

	TEXT   CHARACTER = 56 TEXT = 26;
	TEXT   TAXON = 4 CHARACTER = 56 TEXT = 'Modified from 1 based on Heaton (1979)';
	TEXT   TAXON = 5 CHARACTER = 56 TEXT = 'Modified from 1 based on Carroll (1969)';
	TEXT   TAXON = 6 CHARACTER = 56 TEXT = 'Modified from 1 based on Reisz (1981)';
	TEXT   TAXON = 7 CHARACTER = 56 TEXT = 'Modified from 1 based on Clark & Carroll (1972)';

	TEXT   CHARACTER = 57 TEXT = 27;

	TEXT   CHARACTER = 58 TEXT = 38;

	TEXT   CHARACTER = 59 TEXT = 39;

	TEXT   CHARACTER = 60 TEXT = 31;

	TEXT   CHARACTER = 61 TEXT = 40;

	TEXT   CHARACTER = 62 TEXT = 191;
	TEXT   TAXON = 3 CHARACTER = 62 TEXT = 'Modified from ? based on Reisz et al. (2009).';

	TEXT   CHARACTER = 63 TEXT = 41;
	TEXT   TAXON = 21 CHARACTER = 63 TEXT = 'Modified from 0 based on deBraga & Reisz (1996)';
	TEXT   TAXON = 23 CHARACTER = 63 TEXT = 'Modified from 0 based on MacDougall et al. (2017)';
	TEXT   TAXON = 24 CHARACTER = 63 TEXT = 'Modified from 0 based on MacDougall et al. (2016)';
	TEXT   TAXON = 25 CHARACTER = 63 TEXT = 'Modified from 0 based on Reisz et al. (2014) and examination of holotype';

	TEXT   CHARACTER = 64 TEXT = 42;

	TEXT   CHARACTER = 65 TEXT = 43;

	TEXT   CHARACTER = 66 TEXT = 44;

	TEXT   CHARACTER = 67 TEXT = 169;

	TEXT   CHARACTER = 68 TEXT = 45;

	TEXT   CHARACTER = 69 TEXT = 46;

	TEXT   CHARACTER = 70 TEXT = 47;

	TEXT   CHARACTER = 71 TEXT = 48;

	TEXT   CHARACTER = 72 TEXT = 49;

	TEXT   CHARACTER = 73 TEXT = 50;

	TEXT   CHARACTER = 74 TEXT = 56;

	TEXT   CHARACTER = 75 TEXT = 57;

	TEXT   CHARACTER = 76 TEXT = 58;

	TEXT   CHARACTER = 77 TEXT = 184;

	TEXT   CHARACTER = 78 TEXT = 189;

	TEXT   CHARACTER = 79 TEXT = 190;

	TEXT   CHARACTER = 80 TEXT = 62;

	TEXT   CHARACTER = 81 TEXT = 185;

	TEXT   CHARACTER = 82 TEXT = 167;

	TEXT   CHARACTER = 83 TEXT = 186;
	TEXT   TAXON = 25 CHARACTER = 83 TEXT = Modified_from_1;

	TEXT   CHARACTER = 84 TEXT = 61;

	TEXT   CHARACTER = 85 TEXT = 59;

	TEXT   CHARACTER = 86 TEXT = 60;

	TEXT   CHARACTER = 87 TEXT = 63;

	TEXT   CHARACTER = 88 TEXT = 64;
	TEXT   TAXON = 3 CHARACTER = 88 TEXT = 'Modified from ? based on Reisz et al. (2007)';
	TEXT   TAXON = 6 CHARACTER = 88 TEXT = 'Modified from ? based on Reisz (1981)';
	TEXT   TAXON = 25 CHARACTER = 88 TEXT = Modified_from_1;

	TEXT   CHARACTER = 89 TEXT = 65;

	TEXT   CHARACTER = 90 TEXT = 66;

	TEXT   CHARACTER = 91 TEXT = 67;

	TEXT   CHARACTER = 92 TEXT = 68;

	TEXT   CHARACTER = 93 TEXT = '69, c. s. 2 removed due to redundancy';

	TEXT   CHARACTER = 94 TEXT = 70;

	TEXT   CHARACTER = 95 TEXT = 71;

	TEXT   CHARACTER = 96 TEXT = 72;

	TEXT   CHARACTER = 97 TEXT = 73;

	TEXT   CHARACTER = 98 TEXT = 74;

	TEXT   CHARACTER = 99 TEXT = 75;

	TEXT   CHARACTER = 100 TEXT = 76;

	TEXT   CHARACTER = 101 TEXT = 77;

	TEXT   CHARACTER = 102 TEXT = 78;

	TEXT   CHARACTER = 103 TEXT = 79;

	TEXT   CHARACTER = 104 TEXT = 80;

	TEXT   CHARACTER = 105 TEXT = 81;

	TEXT   CHARACTER = 106 TEXT = 82;

	TEXT   CHARACTER = 107 TEXT = 83;

	TEXT   CHARACTER = 108 TEXT = 84;

	TEXT   CHARACTER = 109 TEXT = 85;

	TEXT   CHARACTER = 110 TEXT = 86;
	TEXT   TAXON = 25 CHARACTER = 110 TEXT = Modified_from_0;

	TEXT   CHARACTER = 111 TEXT = 87;

	TEXT   CHARACTER = 112 TEXT = 88;

	TEXT   CHARACTER = 113 TEXT = 89;

	TEXT   CHARACTER = 114 TEXT = 90;
	TEXT   TAXON = 25 CHARACTER = 114 TEXT = Modified_from_?;

	TEXT   CHARACTER = 115 TEXT = 91;
	TEXT   TAXON = 25 CHARACTER = 115 TEXT = Modified_from_?;

	TEXT   CHARACTER = 116 TEXT = 92;
	TEXT   TAXON = 25 CHARACTER = 116 TEXT = Modified_from_?;

	TEXT   CHARACTER = 117 TEXT = 93;
	TEXT   TAXON = 25 CHARACTER = 117 TEXT = Modified_from_?;

	TEXT   CHARACTER = 118 TEXT = 94;
	TEXT   TAXON = 25 CHARACTER = 118 TEXT = Modified_from_?;

	TEXT   CHARACTER = 119 TEXT = 95;
	TEXT   TAXON = 25 CHARACTER = 119 TEXT = Modified_from_?;

	TEXT   CHARACTER = 120 TEXT = 96;
	TEXT   TAXON = 25 CHARACTER = 120 TEXT = Modified_from_?;

	TEXT   CHARACTER = 121 TEXT = 97;
	TEXT   TAXON = 25 CHARACTER = 121 TEXT = Modified_from_?;

	TEXT   CHARACTER = 122 TEXT = 98;
	TEXT   TAXON = 25 CHARACTER = 122 TEXT = Modified_from_?;

	TEXT   CHARACTER = 123 TEXT = 99;

	TEXT   CHARACTER = 124 TEXT = 100;

	TEXT   CHARACTER = 125 TEXT = 101;

	TEXT   CHARACTER = 126 TEXT = 102;
	TEXT   TAXON = 14 CHARACTER = 126 TEXT = Modified_from_0.;

	TEXT   CHARACTER = 129 TEXT = 36;

	TEXT   CHARACTER = 130 TEXT = 168;

	TEXT   CHARACTER = 131 TEXT = 111;
	TEXT   TAXON = 8 CHARACTER = 131 TEXT = 'Modified from ? based on Modesto (2006).';

	TEXT   CHARACTER = 132 TEXT = 117;

	TEXT   CHARACTER = 133 TEXT = 118;

	TEXT   CHARACTER = 134 TEXT = 119;

	TEXT   CHARACTER = 135 TEXT = 105;

	TEXT   CHARACTER = 136 TEXT = 106;

	TEXT   CHARACTER = 137 TEXT = 108;

	TEXT   CHARACTER = 138 TEXT = 107;

	TEXT   CHARACTER = 139 TEXT = '109, investigate';

	TEXT   CHARACTER = 140 TEXT = 110;

	TEXT   CHARACTER = 141 TEXT = 104;

	TEXT   CHARACTER = 142 TEXT = 112;

	TEXT   CHARACTER = 143 TEXT = 113;

	TEXT   CHARACTER = 144 TEXT = 114;

	TEXT   CHARACTER = 145 TEXT = 115;

	TEXT   CHARACTER = 146 TEXT = 116;

	TEXT   CHARACTER = 147 TEXT = 51;

	TEXT   CHARACTER = 148 TEXT = 120;
	TEXT   TAXON = 25 CHARACTER = 148 TEXT = Modified_from_?;

	TEXT   CHARACTER = 149 TEXT = 121;

	TEXT   CHARACTER = 150 TEXT = 122;

	TEXT   CHARACTER = 151 TEXT = 123;

	TEXT   CHARACTER = 152 TEXT = 124;

	TEXT   CHARACTER = 153 TEXT = 125;

	TEXT   CHARACTER = 154 TEXT = 126;

	TEXT   CHARACTER = 155 TEXT = 176;
	TEXT   TAXON = 25 CHARACTER = 155 TEXT = Modified_from_?;

	TEXT   CHARACTER = 156 TEXT = 127;

	TEXT   CHARACTER = 157 TEXT = 128;

	TEXT   CHARACTER = 158 TEXT = 129;

	TEXT   CHARACTER = 159 TEXT = 130;

	TEXT   CHARACTER = 160 TEXT = 131;
	TEXT   TAXON = 25 CHARACTER = 160 TEXT = Modified_from_1;

	TEXT   CHARACTER = 161 TEXT = 132;

	TEXT   CHARACTER = 162 TEXT = 133;

	TEXT   CHARACTER = 163 TEXT = 134;

	TEXT   CHARACTER = 164 TEXT = 135;

	TEXT   CHARACTER = 165 TEXT = 136;

	TEXT   CHARACTER = 166 TEXT = 137;

	TEXT   CHARACTER = 167 TEXT = 138;

	TEXT   CHARACTER = 168 TEXT = 139;

	TEXT   CHARACTER = 169 TEXT = 140;

	TEXT   CHARACTER = 170 TEXT = 141;

	TEXT   CHARACTER = 171 TEXT = 142;

	TEXT   CHARACTER = 172 TEXT = 143;

	TEXT   CHARACTER = 173 TEXT = 144;

	TEXT   CHARACTER = 174 TEXT = 145;
	TEXT   TAXON = 25 CHARACTER = 174 TEXT = Modified_from_2;

	TEXT   CHARACTER = 175 TEXT = 146;

	TEXT   CHARACTER = 176 TEXT = 147;

	TEXT   CHARACTER = 177 TEXT = 148;

	TEXT   CHARACTER = 178 TEXT = 149;

	TEXT   CHARACTER = 179 TEXT = 150;

	TEXT   CHARACTER = 180 TEXT = 151;

	TEXT   CHARACTER = 181 TEXT = 152;

	TEXT   CHARACTER = 182 TEXT = 153;

	TEXT   CHARACTER = 183 TEXT = 154;

	TEXT   CHARACTER = 184 TEXT = 155;

	TEXT   CHARACTER = 185 TEXT = 156;

	TEXT   CHARACTER = 186 TEXT = 157;

	TEXT   CHARACTER = 187 TEXT = 158;

	TEXT   CHARACTER = 188 TEXT = 159;

	TEXT   CHARACTER = 189 TEXT = 160;

	TEXT   CHARACTER = 190 TEXT = 161;

	TEXT   CHARACTER = 191 TEXT = 162;

	TEXT   CHARACTER = 192 TEXT = 163;

	TEXT   CHARACTER = 193 TEXT = 164;

END;

Begin MESQUITE;
		MESQUITESCRIPTVERSION 2;
		TITLE AUTO;
		tell ProjectCoordinator;
		timeSaved 1691071602214;
		getEmployee #mesquite.minimal.ManageTaxa.ManageTaxa;
		tell It;
			setID 0 1243460862408642685;
		endTell;
		getEmployee #mesquite.charMatrices.ManageCharacters.ManageCharacters;
		tell It;
			setID 0 7246720581857691983;
			tell It;
				setDefaultOrder  1 0 2 5 3 4 6 7 8 9 10 11 12 16 19 13 14 15 17 18 33 34 20 21 24 25 23 26 27 28 29 30 83 31 35 35 84 36 37 38 39 40 43 41 43 44 83 48 49 45 51 46 49 51 52 53 54 55 56 60 57 77 58 60 61 62 84 64 65 66 67 68 69 70 71 72 73 78 80 80 81 82 84 87 85 86 88 89 90 91 92 93 94 95 96 97 98 99 100 101 102 103 104 105 106 107 108 109 110 111 112 113 114 115 116 117 118 119 120 121 122 123 124 125 126 127 128 129 130 131 141 147 148 136 133 134 137 136 138 139 132 141 142 143 144 145 149 150 151 152 153 154 155 156 157 158 159 160 161 162 163 164 165 166 167 168 169 170 171 172 173 174 175 176 177 178 179 180 181 182 183 184 185 186 187 188 189 190 191 192 193 194 195;
				attachments ;
			endTell;
			mqVersion 370;
			checksumv 0 3 2109100221 null  getNumChars 193 numChars 193 getNumTaxa 31 numTaxa 31   short true   bits 31   states 31   sumSquaresStatesOnly 12445.0 sumSquares 12445.0 longCompressibleToShort false usingShortMatrix true   NumFiles 1 NumMatrices 1;
			mqVersion;
		endTell;
		getWindow;
		tell It;
			suppress;
			setResourcesState false false 100;
			setPopoutState 300;
			setExplanationSize 0;
			setAnnotationSize 0;
			setFontIncAnnot 0;
			setFontIncExp 0;
			setSize 1368 793;
			setLocation -8 0;
			setFont SanSerif;
			setFontSize 10;
			getToolPalette;
			tell It;
			endTell;
			desuppress;
		endTell;
		getEmployee  #mesquite.charMatrices.BasicDataWindowCoord.BasicDataWindowCoord;
		tell It;
			showDataWindow #7246720581857691983 #mesquite.charMatrices.BasicDataWindowMaker.BasicDataWindowMaker;
			tell It;
				getWindow;
				tell It;
					getTable;
					tell It;
						rowNamesWidth 110;
					endTell;
					setExplanationSize 30;
					setAnnotationSize 20;
					setFontIncAnnot 0;
					setFontIncExp 0;
					setSize 1268 721;
					setLocation -8 0;
					setFont SanSerif;
					setFontSize 10;
					getToolPalette;
					tell It;
						setTool mesquite.charMatrices.BasicDataWindowMaker.BasicDataWindow.ibeam;
					endTell;
					setActive;
					setTool mesquite.charMatrices.BasicDataWindowMaker.BasicDataWindow.ibeam;
					colorCells  #mesquite.charMatrices.NoColor.NoColor;
					colorRowNames  #mesquite.charMatrices.TaxonGroupColor.TaxonGroupColor;
					colorColumnNames  #mesquite.charMatrices.CharGroupColor.CharGroupColor;
					colorText  #mesquite.charMatrices.NoColor.NoColor;
					setBackground White;
					toggleShowNames off;
					toggleShowTaxonNames on;
					toggleTight off;
					toggleThinRows off;
					toggleShowChanges on;
					toggleSeparateLines off;
					toggleShowStates on;
					toggleReduceCellBorders off;
					toggleAutoWCharNames on;
					toggleAutoTaxonNames off;
					toggleShowDefaultCharNames off;
					toggleConstrainCW on;
					toggleBirdsEye off;
					toggleColorOnlyTaxonNames off;
					toggleShowPaleGrid off;
					toggleShowPaleCellColors off;
					toggleShowPaleExcluded off;
					togglePaleInapplicable on;
					togglePaleMissing off;
					toggleShowBoldCellText off;
					toggleAllowAutosize on;
					toggleColorsPanel off;
					toggleDiagonal on;
					setDiagonalHeight 80;
					toggleLinkedScrolling on;
					toggleScrollLinkedTables off;
					getInfoPanel;
					tell It;
						btspOpen true;
						apOpen true;
						fpOpen true;
					endTell;
					toggleInfoPanel on;
				endTell;
				showWindow;
				getWindow;
				tell It;
					forceAutosize;
				endTell;
				getEmployee #mesquite.charMatrices.AlterData.AlterData;
				tell It;
					toggleBySubmenus off;
				endTell;
				getEmployee #mesquite.charMatrices.ColorByState.ColorByState;
				tell It;
					setStateLimit 9;
					toggleUniformMaximum on;
				endTell;
				getEmployee #mesquite.charMatrices.ColorCells.ColorCells;
				tell It;
					setColor Red;
					removeColor off;
				endTell;
				getEmployee #mesquite.categ.StateNamesStrip.StateNamesStrip;
				tell It;
					showStrip off;
				endTell;
				getEmployee #mesquite.charMatrices.AnnotPanel.AnnotPanel;
				tell It;
					togglePanel off;
				endTell;
				getEmployee #mesquite.charMatrices.CharReferenceStrip.CharReferenceStrip;
				tell It;
					showStrip off;
				endTell;
				getEmployee #mesquite.charMatrices.QuickKeySelector.QuickKeySelector;
				tell It;
					autotabOff;
				endTell;
				getEmployee #mesquite.charMatrices.SelSummaryStrip.SelSummaryStrip;
				tell It;
					showStrip off;
				endTell;
				getEmployee #mesquite.categ.SmallStateNamesEditor.SmallStateNamesEditor;
				tell It;
					panelOpen true;
				endTell;
			endTell;
		endTell;
		endTell;
end;
